# Supplementary material for: Development and validation of machine learning for early mortality in systemic sclerosis
Source: Sci Rep. 2022 Oct 13;12:17178. doi: 10.1038/s41598-022-22161-9 (PMC9563044; doi:10.1038/s41598-022-22161-9)
Supplement: Supplementary file 1 — Supplementary Information. [file 41598_2022_22161_MOESM1_ESM.xlsx]

## Sheet: Sheet1
Supplementary file 1. Data of Thai systemic sclerosis patients for predicting early mortality
id	sex	date_birth	first_symp	date_onset	date_fu	bw	bp	subset	mrss	fc	fc2	fc3	raynaud	ulcer	salt_pepper	rub	deform	synovitis	pf	pah	ef	effusion	cardiac	renalcrisis	dysphagia	heartburn	esophageal_involve	stomach_involve	intestinal_involve	wtloss	anemia	visit	dur_fu	dead	date_dead_01	cause_die_all	death_other_01	dur_die	fuless5y	dead5y
32	1	1968-09-05	Skin tightening	2010-10-01	2020-10-07	50	111/66	0	0	2	1	0	1	0	0	0	0	0	0	0				0	1	1	1	0	1	1	1	14	10.0178	0	0/0/0000				0	0
33	1	1953-01-01	Skin tightening	2011-09-07	2020-04-01	70	148/60	1	2	1	0	0	1	0	0	0	0	0	1	0				0	0	1	1	1	0	0	0	34	8.56674	0	0/0/0000				0	0
34	1	1969-12-18	Puffy hand	2010-07-01	2019-11-20	50.9	106/52	1	2	2	1	0	1	0	0	0	1	0	0	0				0	0	1	1	0	0	0	0	19	9.38809	0	0/0/0000				0	0
35	0	1965-01-04	Skin tightening	2006-09-01	2015-05-01	64.6	124/81	1	8	2	1	0	1	1	1	1	0	1	0	1					1	1	1	1	0	0	1	3	8.66256	1	5/23/2015	4		8.72279	0	0
36	1	1971-05-06	Other	1998-07-01	2020-10-21	75	170/81	1	2	1	0	0	0	1	0	1	0	0	1	0				0	0	0	0	0	0	0	0	15	22.308	0	0/0/0000				0	0
38	1	1963-09-01	Puffy hand	1995-01-01	2019-05-29	52.8	116/69	0	0	1	0	0	0	0	0	0	0	0	0	0					0	1	1	0	0	0	1	20	24.4052	0	0/0/0000				0	0
41	0	1959-01-20	Weakness	2003-08-01	2020-11-11	59	91/57	1	0	3	1	1	1	1	0	0	0	0	1	1	77		0	0	1	0	1	0	0	0	0	14	17.2813	1	2021-07-03	8	pneumonia	17.5989	0	0
42	1	1952-10-01	Skin tightening	2007-09-01	2016-10-07		96/58	1	12	3	1	1	1	1	1	0	1	1	1	0					0	0	0	0	0	1	1	17	9.10062	1	5/17/2018	1	SSc	10.7077	0	0
44	0	1943-01-01	Puffy hand	2012-01-01	2015-02-13	49.2	95/63	1	26	3	1	1	0	0	1	0	1	0	0	0					0	0	0	0	0	1	1	15	3.11841	1	2/28/2015	3	CHF	3.15948	0	1
45	1	1962-01-01	Puffy hand	2012-04-01	2015-08-21	36.2	113/64	1	22	2	1	0	1	0	1	1	1	0	0	0					1	0	1	0	0	0	0	12	3.38672	1	9/28/2015	1	SSc	3.49076	0	1
46	1	1969-09-13	Arthralgia / Arthritis	2005-02-01	2020-11-18		111/61	1	10	2	1	0	1	0	0	0	1	0	0	0				0	0	1	1	0	0	0	1	30	15.7947	0	0/0/0000				0	0
48	1	1974-02-08	Arthralgia / Arthritis	2002-09-01	2014-01-17	47	116/77	1	7	2	1	0	1	1	0	0	0	0	1	0					0	0	0	0	0	0	0	3	11.3785	1	2014-06-07	3	Cardiac	11.8439	0	0
49	1	1949-09-13	Puffy hand	2012-06-01	2013-10-25	31.3	171/89	1	13	2	1	0	1	0	1	0	0	0	0	0					0	0	0	0	0	0	1	2	1.39904	0	2020-03-04	1	SSc	7.83847	0	0
50	1	1961-09-14	Skin tightening	2009-06-01	2020-10-21	72	133/71	1	4	2	1	0	0	0	0	0	1	0	1	1				0	0	1	1	0	1	0	1	22	11.3895	0	0/0/0000				0	0
51	1	1947-06-01	Dysphagia	2002-01-01	2020-11-18	74.5	136/75	0	0	1	0	0	0	0	0	0	0	0	1	0				0	0	0	0	0	1	0	0	28	18.8802	0	0/0/0000				0	0
52	0	1952-01-01	Skin tightening	2011-09-01	2013-06-21	56	108/67	1	27	3	1	1	1	0	1	0	1	0	1	0					0	0	0	0	0	0	1	5	1.80424	1	2014-06-07	17	unknown	2.84463	0	1
53	0	1957-10-29	Puffy hand	2011-07-01	2014-07-25	41	163/97	1	33	2	1	0	1	0	1	1	1	0	1	0				1	0	1	1	0	1	0	0	11	3.06639	1	1/14/2015	5	renal crisis	3.54004	0	1
54	0	1958-10-18	Other	2012-12-01	2013-06-07		0/0	1	0	2	1	0	0	0	0		0	0	0	0							0			0	0	2	0.514716	1	2013-10-08	9	sepsis	0.689938	0	1
55	0	1965-01-04	Skin tightening	2010-01-01	2020-11-11	61.5	147/97	1	4	2	1	0	0	0	0	0	0	0	0	1				0	0	0	0	0	0	0	1	24	10.861	0	0/0/0000				0	0
56	1	1942-10-12	Puffy hand	2011-08-17	2016-06-10	46.3	116/60	1	2	1	0	0	1	1	0	0	0	0	1	0					0	0	0	0	1	1	1	10	4.81588	1	2/24/2021	1	SSc	9.52498	0	0
58	0	1973-07-09	Puffy hand	2013-01-01	2018-11-30	45	148/51	1	28	3	1	1	0	1	1	1	1	0	0	0					0	0	0	0	0	0	1	20	5.91102	1	12/29/2018	17	Secretion obstruction	5.99042	0	0
59	1	1964-09-03	Puffy hand	2005-09-03	2019-04-24	67.3	109/52	0	0	2	1	0	0	0	0	0	0	0	1	0					0	0	0	0	0	0	1	10	13.6372	1	4/28/2020	13	liver disease	14.6502	0	0
60	0	1964-08-18	Puffy hand	2012-01-01	2014-05-30	65.9	110/60	0	2	3	1	1	0	0	0	0	0	0	1	0					1	0	1	0	0	0	1	10	2.40931	1	2021-05-04	8	pneumonia	9.25941	0	0
61	1	1968-01-24	Skin tightening	2010-05-01	2016-03-18	55.9	106/63	1	18	1	0	0	0	0	1	0	1	0	1	0					0	0	0	0	0	0	0	4	5.8809	0	0/0/0000				0	0
62	1	1959-11-05	Skin tightening	2005-07-01	2020-04-22	51.7	94/54	1	0	2	1	0	0	0	0	0	0	0	0	1				0	0	0	0	0	0	0	1	35	14.809	0	0/0/0000				0	0
63	1	1959-06-02	Skin tightening	2007-05-01	2020-04-08	88	140/45	0	0	2	1	0	1	0	0	0	0	0	1	1				0	0	1	1	1	0	0	1	17	12.9391	0	0/0/0000				0	0
64	1	1973-11-22	Arthralgia / Arthritis	2007-04-01	2015-10-30	51.9	111/67	1	2	2	1	0	1	0	0	0	0	1	0	0					1	1	1	1	0	0	0	14	8.58042	0	0/0/0000				0	0
66	1	1951-03-07	Arthralgia / Arthritis	2011-11-01	2014-04-04	40.8	122/68	1	40	1	0	0	1	1	1	1	1	0	0	0					1	1	1	0	0	1	1	11	2.423	1	5/20/2014	8	Infection lung	2.54894	0	1
67	1	1993-02-28	Other	2007-02-01	2015-09-18		109/77	0	2	1	0	0	1	0	0	0	1	0	0	0					0	0	0	0	0	0	0	6	8.62697	1	2018-04-12	6	GI	11.8385	0	0
68	0	1961-07-26	Skin tightening	2005-02-01	2016-06-10	64.4	115/69	1	0	1	0	0	0	0	0	0	0	0	0	0					0	0	0	0	0	0	1	6	11.3539	0	0/0/0000				0	0
69	1	1959-09-20	Puffy hand	2012-01-01	2020-02-19	60.5	122/62	0	2	1	0	0	1	0	0	0	0	0	0	0				0	0	0	0	0	0	0	0	24	8.13415	0	0/0/0000				0	0
70	0	1954-07-14	Skin tightening	2009-01-01	2016-02-05	52	119/64	0	4	2	1	0	1	0	0	0	1	0	0	0					1	1	1	0	0	0	0	18	7.09377	1	3/17/2016	3	Cardiac	7.20602	0	0
71	1	1971-02-12	Skin tightening	2008-07-01	2015-11-13	72.8	117/50	0	0	1	0	0	0	0	0	0	0	0	0	0					0	0	0	0	0	0	0	4	7.36756	0	0/0/0000				0	0
72	1	1946-01-13	Arthralgia / Arthritis	2010-07-01	2017-01-06		81/57	0	0	2	1	0	0	0	0	0	0	0	1	0					0	0	0	0	0	0	1	14	6.51882	1	2/22/2017	3	Cardiac	6.6475	0	0
75	1	1952-01-01	Skin tightening	2008-03-01	2016-09-30	50.3	153/78	0	0	3	1	1	0	0	0	0	0	0	1	0					0	0	0	0	0	0	1	6	8.58316	1	8/29/2018	9	sepsis	10.4942	0	0
77	1	1959-09-13	Skin tightening	2009-12-01	2020-10-14	51.2	112/63	1	0	1	0	0	0	0	0	0	1	1	0	0				0	1	1	1	0	0	0	1	17	10.8693	0	0/0/0000				0	0
78	0	1956-03-03	Puffy hand	2012-10-16	2020-06-24	40.3	128/75	1	38	3	1	1	1	1	1	1	1	0	1	0				0	0	1	1	1	1	0	0	33	7.68788	0	0/0/0000				0	0
79	0	1955-02-19	Skin tightening	2005-08-01	2020-11-04		133/74	1	0	3	1	1	0	0	0	0	1	0	0	0				0	1	1	1	0	0	0	0	20	15.2608	0	0/0/0000				0	0
80	0	1952-05-13	Skin tightening	2005-03-01	2020-09-09	51	125/63	1	0	2	1	0	1	0	0	0	0	0	0	0				0	0	1	1	0	0	0	0	20	15.5264	0	0/0/0000				0	0
81	0	1949-02-22	Skin tightening	2001-07-01	2019-06-19	61	139/67	0	2	1	0	0	0	0	0	1	0	0	0	0					0	0	0	0	0	0	1	16	17.9658	1	2020-11-05	7	CA colon	18.861	0	0
82	0	1941-08-26	Skin tightening	2009-06-01	2014-02-28	49	110/64	1	13	3	1	1	1	0	0	0	0	0	1	0					0	0	0	0	0	0	1	4	4.7447	1	11/19/2014	8	Infection lung	5.46749	0	1
83	1	1958-12-07	Skin tightening	2001-10-01	2017-05-26	43.3	125/69	1	0	2	1	0	0	0	0	0	1	0	1	1					0	1	1	0	1	0	1	19	15.6496	0	0/0/0000				0	0
84	1	1967-01-20	Skin tightening	2012-04-01	2020-01-15		110/51	1	22	2	1	0	1	0	0	0	1	0	0	0				0	0	1	1	0	0	1	1	22	7.78919	1	2019-05-07	3	CHF	7.25804	0	0
85	1	1962-06-05	Skin tightening	1988-07-01	2020-11-11	57.5	138/55	1	0	2	1	0	1	0	0	0	1	0	0	0				0	0	0	0	1	1	0	0	14	32.3641	0	0/0/0000				0	0
86	1	1977-02-22	Skin tightening	1999-07-01	2020-11-18	45	137/83	1	2	2	1	0	0	1	0	0	1	0	0	0				0	0	1	1	1	1	0	1	21	21.3853	0	0/0/0000				0	0
87	1	1963-04-23	Skin tightening	1997-01-01	2019-04-17		140/86	1	2	2	1	0	0	0	0	0	1	0	0	0					0	0	0	0	1	0	1	11	22.2888	0	0/0/0000				0	0
88	1	1930-01-01	Other	1995-12-01	2016-05-13		119/60	0	0	1	0	0	0	0	0	0	0	0	1	0					1	0	1	0	1	0	1	3	20.449	1	10/21/2016	11	natural	20.8898	0	0
89	1	1960-11-05	Arthralgia / Arthritis	2001-11-01	2020-06-10	36.4	117/58	1	2	2	1	0	0	0	0	0	0	0	0	0				0	0	0	0	0	0	0	0	30	18.6064	0	0/0/0000				0	0
90	0	1959-01-01	Arthralgia / Arthritis	2001-03-01	2020-11-12	40	97/57	1	4	2	1	0	0	0	0	0	1	0	1	0				0	0	0	0	0	0	0	0	18	19.7016	0	0/0/0000				0	0
91	1	1969-03-05	Skin tightening	2003-04-01	2016-02-12		111/67	1	2	3	1	1	1	1	0	0	0	0	1	1					1	0	1	0	0	0	1	7	12.8679	1	5/27/2016	8	Infection lung	13.1554	0	0
93	1	1934-08-23	Other	1998-08-01	2015-05-08		146/56	1	6	2	1	0	1	0	1	0	0	0	1	0					1	1	1	0	1	0	0	3	16.7666	1	2017-02-04	2	ILD	18.6694	0	0
95	0	1953-05-20	Skin tightening	2006-07-01	2020-09-23	63	108/56	1	2	2	1	0	1	0	0	0	1	0	1	0				0	1	0	1	0	1	0	1	18	14.2313	0	0/0/0000				0	0
97	1	1942-05-07	Skin tightening	2003-09-01	2019-08-21	60	144/71	1	0	2	1	0	0	0	0	0	0	0	1	0					0	0	0	0	0	0	1	8	15.9699	0	0/0/0000				0	0
98	1	1970-12-03	Puffy hand	2009-09-01	2016-09-16	63	121/69	1	4	1	0	0	0	0	0	1	0	0	1	0					0	1	1	1	0	0	0	12	7.04175	0	0/0/0000				0	0
99	1	1976-01-07	Skin tightening	2009-08-01	2020-09-02	58	99/51	1	2	2	1	0	0	1	1	0	0	0	1	0				0	0	0	0	0	0	0	0	22	11.0883	0	0/0/0000				0	0
100	1	1949-08-10	Puffy hand	2002-09-01	2020-10-21	56	152/66	1	4	2	1	0	0	0	0	0	0	0	0	0				0	0	0	0	0	0	0	0	26	18.1383	0	0/0/0000				0	0
101	1	1982-01-09	Puffy hand	2005-02-01	2020-10-21	41.5	135/65	1	0	1	0	0	1	0	0	0	1	0	1	0				0	1	0	1	0	0	0	1	22	15.718	0	0/0/0000				0	0
102	1	1969-12-09	Skin tightening	2005-10-01	2019-04-24	33	121/68	1	14	2	1	0	1	1	1	1	1	0	1	0					0	0	0	0	0	1	1	21	13.5606	1	4/13/2020	3	cardiac	14.5325	0	0
103	1	1952-03-04	Arthralgia / Arthritis	2009-02-01	2020-04-01	43	110/58	1	4	1	0	0	0	0	1	0	1	0			73		0		0	0	0	0	0	0	1	23	11.1622	0	0/0/0000				0	0
105	0	1947-01-01	Puffy hand	2010-01-01	2015-09-25	41.9	133/74	1	4	1	0	0	1	0	0	0	0	0	0	0					0	0	0	0	0	0	1	10	5.73032	1	9/26/2015	3	Cardiac	5.73306	0	0
106	0	1961-08-24	Skin tightening	2007-05-01	2018-10-26	58.3	130/54	1	7	1	0	0	0	0	0	0	1	0	1	0					1	0	1	1	0	0	1	25	11.488	0	0/0/0000				0	0
107	0	1961-08-20	Puffy hand	2004-04-01	2015-02-20	56.6	136/75	1	12	2	1	0	0	1	1	0	1	0	1	0					1	0	1	0	0	0	1	5	10.8884	1	2015-03-12	1	SSc	11.6715	0	0
108	0	1962-04-14	Arthralgia / Arthritis	2011-08-01	2018-11-16	54	162/67	1	2	1	0	0	1	0	0	0	0	0	0	0					0	0	0	0	0	0	1	17	7.29363	1	7/29/2019	14	Intracranial hemorrhage	7.99179	0	0
109	1	1958-01-24	Puffy hand	2006-05-01	2020-03-11	39	119/60	1	4	1	0	0	0	0	1	0	1	0	0	0				0	0	0	0	0	1	0	0	11	13.8617	0	0/0/0000				0	0
110	1	1977-06-03	Arthralgia / Arthritis	2009-09-01	2016-07-29		103/77	1	0	4	1	1	0	0	0	0	0	0	1	1					0	0	0	0	0	0	0	16	6.9076	1	2017-05-02	3	Cardiac	7.43053	0	0
111	0	1972-05-18	Arthralgia / Arthritis	2010-07-27	2013-07-19	48	120/90	0	22	3	1	1	1	1	0	0	1	0	1	1					0	0	0	0	0	0	0	4	2.97878	1	2013-09-10	1	SSc	3.20328	0	1
112	1	1973-08-12	Weakness	2010-05-01	2019-11-27	71	114/61	0	2	1	0	0	1	0	1	0	0	0	1	0				0	0	0	0	0	0	1	0	15	9.57426	0	0/0/0000				0	0
113	1	1945-12-01	Skin tightening	1999-09-01	2016-02-05	38.4	96/50	1	0	3	1	1	1	1	1	0	0	0	1	1				1	1	1	1	0	0	0	1	9	16.4298	1	11/19/2016	5	renal crisis	17.2183	0	0
114	1	1949-05-25	Arthralgia / Arthritis	2001-01-01	2017-11-17	41	108/65	1	12	2	1	0	1	0	1	0	1	0	0	1					1	1	1	0	0	0	0	9	16.8761	1	8/18/2019	17	seizure	18.6256	0	0
115	1	1961-03-04	Arthralgia / Arthritis	2005-11-01	2015-10-16		110/75	1	2	4	1	1	1	0	1	0	0	0	0	1					1	0	1	1	0	1	0	6	9.95483	1	2015-05-11	1	SSc	10.0096	0	0
116	0	1950-03-21	Skin tightening	2005-09-01	2016-03-18	62.3	102/69	1	0	3	1	1	0	0	0	0	0	0	1	1					0	0	0	0	0	1	0	10	10.5435	1	8/20/2016	4	PAH	10.9678	0	0
117	1	1931-10-17	Skin tightening	2004-06-01	2014-06-13		141/73	0	2	2	1	0	0	0	0	0	1	0	1	0	56		0		0	0	0	0	0	0	0	7	10.0315	1	2015-05-08	1	SSc	11.1759	0	0
118	1	1955-01-01	Arthralgia / Arthritis	1996-09-01	2020-02-05	63.7	133/64	1	0	1	0	0	0	0	0	0	1	0							0	1	1	1	0	0	1	21	23.4278	0	0/0/0000				0	0
120	0	1958-12-08	Skin tightening	2008-01-01	2020-03-25	46.4	114/60	1	15	1	0	0	0	1	1	0	1	0	1	0	70		0	0	0	0	0	0	0	0	1	26	12.23	0	0/0/0000				0	0
129	0	1951-12-04	Puffy hand	2006-09-01	2013-09-24	48.1	145/74	1	15	3	1	1	1	1	0	0	1	0	0	0					1	1	1	1	0	0	1	3	7.06365	1	9/24/2013	1	SSc	7.06365	0	0
130	0	1954-12-03	Skin tightening	2006-10-01	2015-06-26		103/60	1	2	3	1	1	0	0	0	0	0	0	0	0					1	1	1	1	0	0	1	10	8.73374	1	7/25/2015	2	ILD	8.81314	0	0
131	0	1955-10-23	Puffy hand	2010-03-01	2014-07-25	54	91/58	1	11	1	0	0	0	0	0	0	0	0	1	0					0	0	0	0	0	0	0	10	4.39973	1	2014-07-09	3	Cardiac	4.52019	0	1
132	0	1953-01-04	Puffy hand	2006-09-01	2015-05-29	46.3	107/43	1	2	3	1	1	1	1	1	0	1	0	1	0					1	0	1	0	1	0	1	3	8.73922	0	0/0/0000				0	0
133	1	1950-04-10	Skin tightening	2009-12-01	2020-08-05	41	145/73	1	6	2	1	0	1	1	0	0	1	0	1	0				0	0	0	0	0	0	0	1	17	10.6776	0	0/0/0000				0	0
134	1	1966-07-13	Skin tightening	2010-12-01	2017-03-24		82/64	1	16	2	1	0	1	1	1	1	1	1	1	0					0	1	1	1	0	1	1	16	6.31075	1	5/28/2017	9	sepsis	6.48871	0	0
135	1	1962-12-29	Arthralgia / Arthritis	2009-02-01	2020-06-10	51	137/66	0	0	1	0	0	0	0	0	0	0	0	0	0				0	0	0	0	0	0	0	0	11	11.3539	0	0/0/0000				0	0
136	0	1948-12-24	Puffy hand	2003-11-01	2014-04-04	68	123/72	1	13	2	1	0	0	0	1	0	0	1	0	0					0	0	0	0	0	1	1	4	10.423	1	8/22/2017	10	coronary artery disease	13.807	0	0
137	1	1950-12-25	Skin tightening	1992-07-01	2020-06-10	36.5	118/57	1	8	2	1	0	1	1	1	0	0	0	0	0				0	1	1	1	1	0	1	1	20	27.9425	0	0/0/0000				0	0
138	0	1945-07-03	Skin tightening	2011-01-01	2019-11-27	39	114/61	0	0	2	1	0	1	0	0	0	0	0	1	1				1	0	0	0	1	0	0	1	23	8.90349	1	1/18/2020	5	AKI	9.04586	0	0
139	1	1965-01-30	Skin tightening	2011-07-01	2019-05-15	58.7	108/78	1	0	2	1	0	0	0	0	0	0	0	0	1				1	0	0	0	0	0	0	0	21	7.87132	1	2013-07-05	5	renal crisis	1.85079	0	1
140	0	1955-01-01	Arthralgia / Arthritis	2006-07-01	2020-02-26	65	150/84	0	2	1	0	0	0	0	0	0	0	0	0	0				0	0	1	1	0	0	0	0	10	13.6564	0	0/0/0000				0	0
141	0	1945-04-15	Arthralgia / Arthritis	1999-01-01	2016-04-22	51.9	103/52	1	4	1	0	0	0	1	0	0	1	0	0	0					0	0	0	0	0	0	1	5	17.306	1	1/22/2017	2	ILD	18.0589	0	0
143	1	1969-11-03	Puffy hand	2009-03-01	2018-01-26	64	115/72	0	2	1	0	0	0	0	0	1	1	0	1	0					0	0	0	0	0	0	0	10	8.90623	0	0/0/0000				0	0
144	1	1965-04-10	Puffy hand	2003-01-01	2020-11-18	54.7	141/84	0	0	2	1	0	0	0	0	0	0	0	1	1	54		0	0	0	1	1	0	0	0	1	21	17.8809	0	0/0/0000				0	0
145	1	1946-01-01	Puffy hand	2012-08-01	2013-06-11	45	120/80	1	24	2	1	0	1	1	0	1	0	0	0	0					0	0	0	0	0	0	1	2	0.859685	1	2013-11-06	9	sepsis	-0.13963	0	1
146	1	1962-03-09	Arthralgia / Arthritis	2010-11-01	2020-11-25	53.3	160/83	1	0	2	1	0	0	0	0	0	0	0	0	0				0	0	0	0	0	0	0	0	10	10.0671	0	0/0/0000				0	0
147	1	1981-03-22	Arthralgia / Arthritis	2008-11-01	2019-03-29	46.3	99/65	1	17	1	0	0	1	0	1	1	1	0	0	0					0	0	0	0	0	1	1	13	10.4038	0	0/0/0000				0	0
148	1	1993-01-29	Skin tightening	2010-04-01	2020-12-23	47	106/71	0	0	1	0	0	0	0	0	0	0	0	0	1				0	0	0	0	0	0	0	1	19	10.7296	0	0/0/0000				0	0
149	1	1954-10-05	Puffy hand	2011-06-01	2020-05-13	69.8	141/78	1	0	2	1	0	0	0	0	0	0	0	1	0				0	0	0	0	0	0	0	1	30	8.95003	0	0/0/0000				0	0
151	1	1962-09-04	Puffy hand	2007-05-01	2018-03-02	41.8	107/53	1	2	2	1	0	0	0	0	0	0	0	1	0					0	1	1	1	1	1	0	17	10.8364	1	2019-08-05	3	cardiac	12.0192	0	0
152	0	1966-02-10	Puffy hand	2010-03-14	2013-06-28	46.8	104/70	1	32	2	1	0	1	1	0	0	0	0	1	0					0	0	0	0	0	0	1	3	3.2909	1	2/19/2014	3	myocarditis, bacterial pneumonia	3.93703	0	1
153	1	1974-03-05	Skin tightening	2004-06-01	2020-10-28	74.9	140/77	1	4	1	0	0	0	0	0	0	1	0	0	0				0	0	0	0	0	0	0	0	40	16.4079	0	0/0/0000				0	0
154	1	1964-06-29	Skin tightening	2004-12-01	2020-01-29	70.5	123/68	0	0	1	0	0	0	0	0	0	0	1	1	0				0	0	1	1	1	0	0	0	15	15.1595	0	0/0/0000				0	0
155	0	1952-07-04	Other	2009-08-01	2016-02-05	38.5	119/59	1	26	2	1	0	1	0	1	0	1	0	1	0					1	0	1	0	1	0	1	6	6.51335	1	5/18/2016	1	SSc	6.79535	0	0
156	0	1948-11-02	Skin tightening	2006-12-01	2020-12-16	43	111/53	1	2	2	1	0	0	0	0	1	1	0	0	0				0	0	0	0	0	0	0	1	21	14.0424	0	0/0/0000				0	0
158	1	1948-04-08	Arthralgia / Arthritis	2011-05-01	2020-06-24	31	112/49	1	0	2	1	0	0	0	0	0	0	0	1	0				0	0	0	0	0	0	0	1	28	9.1499	0	0/0/0000				0	0
159	0	1965-06-05	Skin tightening	2008-05-01	2020-11-25	54	130/76	1	4	1	0	0	0	0	0	0	1	0	0	0				0	0	1	1	0	0	0	0	20	12.5695	0	0/0/0000				0	0
160	1	1980-08-30	Skin tightening	2004-01-01	2015-05-06	44.5	107/62	1	0	2	1	0	0	0	0	0	1	0	0	0					1	0	1	0	0	0	1	7	11.3429	1	8/21/2015	9	Sepsis	11.6359	0	0
161	1	1970-08-11	Puffy hand	1990-01-01	2020-04-01	51.7	116/68	0	0	2	1	0	0	0	0	0	1	0	0	0				0	0	0	0	0	0	0	1	5	30.2478	0	0/0/0000				0	0
162	1	1974-05-27	Skin tightening	2010-10-01	2018-07-13	35	97/83	1	11	3	1	1	1	1	1	0	1	0	1	1					0	0	0	0	0	0	0	22	7.78097	1	2018-09-10	1	SSc	8.0219	0	0
163	1	1944-08-18	Puffy hand	2011-01-01	2016-12-30	67	146/68	1	2	2	1	0	1	0	1	0	1	0	1	0					0	0	0	0	0	1	1	20	5.99589	1	4/18/2017	1	SSc	6.29432	0	0
164	1	1957-05-13	DOE	2008-01-01	2020-06-24	49.7	133/61	1	0	2	1	0	0	0	0	0	0	0	0	0				0	0	0	0	0	0	0	0	17	12.4791	0	0/0/0000				0	0
165	1	1967-01-14	Skin tightening	2008-01-01	2016-12-16	36.6	112/56	1	0	1	0	0	1	1	1	0	1	0	0	0					1	0	1	0	0	0	1	18	8.95825	0	0/0/0000				0	0
166	0	1970-05-23	Puffy hand	2005-07-01	2015-04-24	65.2	125/67	1	0	1	0	0	1	0	0	0	0	0	0	0					0	0	0	0	0	0	0	2	9.81246	0	0/0/0000				0	0
167	1	1963-04-24	Puffy hand	2010-09-01	2020-07-22	45	102/65	0	2	1	0	0	0	0	0	0	1	1	0	0	66		0	0	0	0	0	0	0	0	0	3	9.88912	0	0/0/0000				0	0
169	1	1955-07-13	Weakness	2004-06-01	2020-12-16	80	139/82	0	0	1	0	0	0	0	0	0	0	0	0	0				0	0	0	0	0	0	0	0	8	16.5421	0	0/0/0000				0	0
170	1	1987-02-09	Other	2010-05-01	2018-08-03	52	95/61	0	0	1	0	0	0	0	0	0	0	0	0	0	67		0		0	0	0	0	0	0	0	16	8.25736	0	0/0/0000				0	0
171	0	1951-01-01	Skin tightening	2006-03-01	2019-10-31	44	104/54	1	4	1	0	0	1	0	0	0	1	0	1	0				0	0	0	0	0	0	0	1	25	13.6673	0	0/0/0000				0	0
172	1	1962-05-21	Puffy hand	2010-01-01	2016-07-01		84/54	1	22	1	0	0	1	0	1	0	1	0	1	0					0	1	1	1	1	0	1	13	6.49692	1	10/13/2016	1	SSc	6.78166	0	0
173	1	1959-04-08	DOE	2005-11-01	2020-12-02	48.8	99/53	1	2	2	1	0	1	1	0	0	1	0	0	0				0	1	1	1	0	1	0	1	36	15.0856	0	0/0/0000				0	0
174	0	1953-10-10	Puffy hand	2009-02-01	2016-10-07	63.1	106/68	1	21	3	1	1	1	0	1	0	1	0	0	1					0	0	0	0	0	0	1	9	7.67967	1	2016-08-12	3	Cardiac	7.84942	0	0
175	0	1949-11-04	Other	2006-03-01	2017-10-20		141/57	1	5	3	1	1	1	0	0	0	0	0	1	1					1	0	1	0	0	0	1	12	11.6386	1	1/23/2018	1	SSc	11.8987	0	0
176	1	1960-07-14	Arthralgia / Arthritis	2005-05-01	2020-11-04	52.7	115/61	1	0	2	1	0	0	1	0	0	1	0	0	0	90		0	0	0	0	0	0	0	0	0	28	15.5127	0	0/0/0000				0	0
177	1	1968-11-18	Arthralgia / Arthritis	2010-10-01	2020-10-07	52	109/61	1	2	2	1	0	0	0	0	0	0	0	1	0				0	0	0	0	0	0	0	0	22	10.0178	0	0/0/0000				0	0
178	1	1966-09-10	Other	2006-04-01	2013-06-12	41	0/0	1	0	1	0	0	0	0	0		0	0	0	0							0			0	0	2	7.19781	1	10/14/2013	1	SSc	7.5373	0	0
179	0	1966-07-22	Puffy hand	2006-02-01	2014-03-28	63	126/66	1	13	1	0	0	0	0	0	1	0	0	0	0	72		0		0	0	0	0	0	1	0	6	8.15058	1	8/25/2014	2	ILD	8.56126	0	0
180	1	1944-01-01	Puffy hand	2004-10-01	2020-06-17	44.7	157/57	0	0	2	1	0	1	0	0	0	0	0	0	0				0	0	0	0	0	0	0	0	19	15.7098	0	0/0/0000				0	0
181	1	1969-08-27	Skin tightening	2010-10-01	2018-08-17	38.7	80/50	1	20	2	1	0	1	1	0	1	1	0	0	0					0	0	0	0	0	0	1	22	7.8768	1	2019-02-10	1	SSc	9.00205	0	0
182	1	1959-08-03	Arthralgia / Arthritis	2003-11-01	2020-10-07	55	107/54	1	0	1	0	0	0	0	0	0	0	0	1	0				0	1	0	1	1	1	0	1	8	16.9336	0	0/0/0000				0	0
183	0	1952-04-22	Other	2007-09-01	2020-12-09	45	119/69	1	0	2	1	0	1	1	1	0	1	0	0	0				0	0	0	0	0	0	0	1	31	13.2731	0	0/0/0000				0	0
184	1	1946-03-02	Other	2011-02-01	2018-05-25	38.3	85/45	0	0	3	1	1	1	0	0	0	0	0	1	0					1	0	1	0	0	0	1	21	7.31006	1	8/30/2018	7	cancer	7.57563	0	0
185	1	1951-01-01	Arthralgia / Arthritis	2011-08-01	2020-09-23	58	148/84	1	0	2	1	0	0	0	0	0	1	0	1	0				0	0	0	0	0	0	0	0	24	9.14716	0	0/0/0000				0	0
186	1	1953-01-01	Arthralgia / Arthritis	2007-03-01	2020-10-21	43.8	160/80	0	4	1	0	0	1	0	0	0	0	0	0	0	67.5		0	0	0	0	0	0	1	0	0	17	13.6427	0	0/0/0000				0	0
187	1	1947-04-01	Other	2009-06-01	2020-09-09	46.1	126/66	1	0	1	0	0	0	0	0	0	0	0	0	0				0	0	0	0	0	0	0	0	6	11.2745	0	0/0/0000				0	0
188	1	1966-07-29	Puffy hand	2004-07-01	2019-11-20	36	130/82	1	6	3	1	1	1	0	1	1	1	0	1	0				0	1	0	1	0	1	1	1	17	15.3867	1	1/19/2021	8	pneumonia	16.553	0	0
189	0	1949-01-01	Other	2003-12-01	2013-06-12	55	0/0	1	0	2	1	0	0	0	0		0	0	0	0							0			0	0	2	9.53046	1	2014-08-12	1	SSc	11.0198	0	0
190	1	1960-04-10	Skin tightening	2011-03-01	2017-09-01	43	86/57	1	24	2	1	0	1	1	1	1	1	0	0	0	58	1	1		1	1	1	0	0	0	0	8	6.50513	1	3/16/2018	1	SSc	7.04175	0	0
191	1	1976-06-04	Puffy hand	2012-06-01	2019-03-22	50.1	107/64	1	2	2	1	0	1	0	0	0	1	0	1	0					1	1	1	1	0	0	0	18	6.80356	0	0/0/0000				0	0
192	1	1970-08-25	Puffy hand	2012-03-01	2013-06-21	55.2	126/84	1	34	1	0	0	0	0	0		0	0	0	0							0			0	1	2	1.30596	1	2014-06-02	1	SSc	1.93566	0	1
193	1	1960-11-15	Skin tightening	2004-04-01	2018-10-12	49.5	109/52	0	0	1	0	0	1	0	0	0	0	0	0	0					1	1	1	1	0	0	0	2	14.5298	0	0/0/0000				0	0
194	1	1974-03-01	Skin tightening	2003-09-01	2014-04-18	60.8	106/64	1	20	1	0	0	1	0	1	1	1	0	1	0					0	0	0	0	0	0	1	4	10.6283	1	10/20/2016	1	SSc	13.1362	0	0
196	1	1977-08-18	Puffy hand	2011-08-01	2019-02-01	42	118/75	1	2	1	0	0	1	0	1	0	1	0	1	0					1	0	1	0	0	0	1	9	7.50445	0	0/0/0000				0	0
197	1	1952-07-26	Arthralgia / Arthritis	1992-01-01	2020-11-11	40.3	116/64	0	4	2	1	0	0	0	0	0	0	0	1	0				0	0	0	0	0	0	0	1	24	28.8624	0	0/0/0000				0	0
198	1	1945-06-30	Skin tightening	2001-04-01	2014-03-14	50.7	113/57	1	17	2	1	0	0	0	1	0	1	0	1	0					1	1	1	1	1	1	0	8	12.95	1	2014-09-08	3	cardiac	13.3552	0	0
199	1	1950-02-09	Other	2009-01-01	2016-12-02	33	132/58	1	2	1	0	0	1	0	1	0	1	0	0	0					1	0	1	0	1	0	0	6	7.91786	1	3/30/2017	1	SSc	8.24093	0	0
200	0	1957-05-06	Skin tightening	1991-05-01	2020-12-09	58.9	174/68	1	0	1	0	0	0	0	0	0	1	0	1	0				0	0	0	0	0	0	0	1	33	29.6099	0	0/0/0000				0	0
201	0	1952-01-15	Puffy hand	2007-09-01	2018-02-16	45.3	111/82	1	2	3	1	1	0	0	0	0	0	0	1	1					0	1	1	0	0	0	0	18	10.4613	1	12/15/2018	2	ILD	11.2882	0	0
202	1	1947-09-10	Other	2006-06-01	2013-11-08	55.5	119/73	1	14	1	0	0	1	1	0	1	1	1	0	0					0	0	0	0	0	0	1	4	7.43874	1	4/13/2014	14	Intracranial hemorrhage	7.86585	0	0
205	1	1950-09-15	Arthralgia / Arthritis	2010-01-01	2020-01-29	59.6	141/58	1	0	1	0	0	0	0	0	0	0	0	1	0				0	0	0	0	0	0	0	0	9	10.0753	0	0/0/0000				0	0
207	1	1947-09-03	Puffy hand	2004-03-01	2018-09-28	60.5	118/62	1	6	2	1	0	0	0	0	0	0	0	1	0					0	0	0	0	0	0	0	19	14.5763	0	0/0/0000				0	0
208	1	1968-10-19	Puffy hand	2007-10-01	2019-06-19	43.2	101/60	1	6	2	1	0	1	0	0	1	0	0	0	0					1	1	1	1	1	0	0	22	11.7153	1	1/24/2020	3	CHF	12.3148	0	0
209	0	1956-02-13	Puffy hand	2011-12-01	2017-08-11	58.6	121/68	1	12	2	1	0	1	0	0	0	1	0	1	0					1	1	1	0	0	0	0	13	5.69473	0	0/0/0000				0	0
210	1	1953-09-01	DOE	2008-08-01	2017-01-06	73	127/72	0	2	1	0	0	0	0	0	0	0	0	1	0					0	0	0	0	0	0	0	2	8.43258	0	0/0/0000				0	0
211	0	1956-04-05	Skin tightening	2000-10-01	2019-05-22	47.6	137/65	1	4	2	1	0	0	0	0	0	0	0	1	0					0	0	0	0	0	1	1	26	18.6366	1	9/18/2019	3	CHF	18.9624	0	0
212	1	1957-11-19	Puffy hand	1997-02-01	2018-04-20	40	125/73	1	6	1	0	0	0	0	0	1	1	0	1	0					0	0	0	0	0	0	0	16	21.2129	1	2018-03-09	2	ILD	21.5852	0	0
213	1	1935-03-25	Other	2011-10-01	2013-06-12	36	0/0	1	0	2	1	0	0	0	0		0	0	0	0							0			0	0	3	1.69747	1	8/24/2013	8	pneumonia	1.89733	0	1
214	1	1960-02-02	Arthralgia / Arthritis	2002-11-01	2020-10-28	48.4	116/58	1	0	2	1	0	0	0	0	0	0	0	1	0				0	0	0	0	0	0	0	0	26	17.9904	0	0/0/0000				0	0
215	1	1936-05-01	Puffy hand	2010-06-01	2019-08-28		110/65	1	0	2	1	0	0	0	0	0	0	0	0	0					0	0	0	0	0	0	1	12	9.24025	0	0/0/0000				0	0
216	1	1950-12-23	Puffy hand	1999-11-01	2020-03-11	52	165/74	0	0	2	1	0	0	0	1	0	0	0	0	0	73		0	0	0	1	1	1	0	0	1	24	20.3587	0	0/0/0000				0	0
217	1	1972-11-18	Skin tightening	2010-06-01	2020-11-25	29	102/65	1	0	2	1	0	1	1	1	0	1	0	1	1				0	0	0	0	0	0	0	1	32	10.486	0	0/0/0000				0	0
218	1	1966-02-16	Puffy hand	2006-05-01	2015-05-01	45	112/69	1	2	2	1	0	0	0	1	0	0	0	0	0					0	0	0	0	0	0	1	11	8.99932	1	6/19/2014	7	cancer	8.13415	0	0
219	1	1964-04-05	Arthralgia / Arthritis	2001-06-01	2019-07-24	36	113/54	1	2	2	1	0	0	0	1	0	1	0	0	1					0	0	0	0	1	0	1	29	18.1437	1	7/26/2019	15	UGIB	18.1492	0	0
221	1	1958-01-07	Skin tightening	2008-01-01	2014-01-24	45.5	105/64	1	0	2	1	0	1	0	0	0	0	0	0	0					1	1	1	1	1	0	1	12	6.06434	0	0/0/0000				0	0
222	1	1959-01-01	Other	2008-08-01	2017-10-27	28.5	98/58	1	0	2	1	0	0	1	1	0	1	0	1	0					1	0	1	1	0	1	1	10	9.23751	0	0/0/0000				0	0
224	0	1942-12-08	Skin tightening	2010-07-01	2013-12-29	48.2	130/80	1	15	1	0	0	1	0	1	0	0	0	1	0					1	0	1	0	0	0	0	14	3.49623	1	5/16/2014	11	Natural	3.87406	0	1
225	0	1966-02-28	Puffy hand	2009-10-01	2017-03-10	51	118/64	1	30	2	1	0	0	0	1	1	0	0	0	0					0	0	0	1	0	0	1	30	7.43874	0	0/0/0000				0	0
227	1	1960-01-13	Arthralgia / Arthritis	2009-10-01	2016-06-17	63.3	132/69	1	0	1	0	0	0	0	0	0	0	0	1	0					0	0	0	0	0	0	1	8	6.71047	0	0/0/0000				0	0
229	1	1949-10-26	Other	1992-04-01	2014-10-17	63	139/66	1	4	1	0	0	0	0	0	0	0	0	1	0					0	0	0	0	0	0	0	14	22.5435	0	0/0/0000				0	0
230	1	1972-01-26	Skin tightening	1999-04-01	2016-01-08	31	93/59	1	0	3	1	1	1	1	0	0	0	0	1	0					0	0	0	0	0	0	0	6	16.7721	1	6/28/2016	1	SSc	17.243	0	0
232	1	1938-07-24	Puffy hand	2008-10-01	2014-06-20	41.8	128/67	1	0	1	0	0	0	0	0		0	0	0	0							0			0	1	8	5.71663	1	2014-01-07	9	Sepsis	5.74675	0	0
233	1	1971-02-20	Puffy hand	2006-01-01	2013-07-12		95/66	1	0	4	1	1	1	1	1	0	1	0	0	0					1	1	1	1	1	1	0	3	7.52635	1	2013-10-08	8	Infection lung	7.60575	0	0
235	1	1972-05-08	Arthralgia / Arthritis	1999-11-01	2020-10-28	29.4	124/78	0	4	2	1	0	0	0	0	0	1	0	1	0	67		0	0	0	1	1	0	1	1	1	26	20.9911	0	0/0/0000				0	0
236	1	1961-04-03	Puffy hand	2010-01-01	2020-11-04	42	133/68	1	17	2	1	0	1	1	1	1	1	0	1	0	64		0	0	1	1	1	1	0	1	1	20	10.8419	0	0/0/0000				0	0
237	1	1962-06-10	Other	2008-03-01	2020-09-23	54	114/66	0	2	1	0	0	0	0	0	0	1	0	1	0				0	0	0	0	0	0	0	1	30	12.564	0	0/0/0000				0	0
240	1	1944-03-03	Skin tightening	2005-01-01	2014-02-07	31.8	136/68	1	33	3	1	1	1	1	0	0	1	0	1	0					1	1	1	1	1	1	0	7	9.10062	1	2/22/2014	1	SSc	9.14168	0	0
241	0	1954-09-10	Puffy hand	2011-08-01	2017-07-21	50.8	130/69	0	2	2	1	0	1	1	0	0	0	0	0	0					0	0	0	0	1	0	0	12	5.97125	0	0/0/0000				0	0
242	1	1951-01-01	Puffy hand	2010-05-01	2020-10-28	63	119/74	1	0	1	0	0	0	0	0	0	1	0	1	1				0	0	0	0	0	0	0	0	27	10.4942	0	0/0/0000				0	0
244	0	1966-04-15	Puffy hand	2010-01-01	2014-03-07	53	107/64	0	6	2	1	0	1	1	1	0	0	0	1	0					1	1	1	0	0	0	0	9	4.17796	1	9/19/2015	2	ILD	5.71389	0	0
245	1	1951-01-01	Puffy hand	2008-04-01	2016-06-10		0/0	1	0	1	0	0	0	1	0	0	0	0	1	0	75		0		0	0	0	0	0	0	0	17	8.19165	1	2016-05-07	7	Cancer	8.2601	0	0
246	1	1961-02-14	Skin tightening	2011-10-01	2020-05-27	62	153/72	1	0	1	0	0	0	0	0	0	0	0	0	0				0	0	0	0	0	0	0	1	18	8.65435	0	0/0/0000				0	0
247	1	1966-06-21	Skin tightening	2010-11-01	2016-01-15	44.8	126/67	1	2	1	0	0	1	0	0	0	0	0	0	0					0	0	0	1	0	0	1	16	5.20465	0	0/0/0000				0	0
248	0	1956-08-03	Puffy hand	2010-12-01	2020-11-11	58.5	116/78	1	8	1	0	0	0	0	1	0	1	0	0	0				0	0	0	0	0	0	0	0	20	9.94661	0	0/0/0000				0	0
249	1	1948-01-01	Arthralgia / Arthritis	2008-10-01	2020-07-15	56	124/61	1	0	1	0	0	1	1	0	0	0	0	1	0				0	0	1	1	0	0	0	1	22	11.7865	0	0/0/0000				0	0
250	0	1958-01-17	Arthralgia / Arthritis	2005-09-01	2015-12-25	65.5	107/74	1	6	2	1	0	1	1	1	0	0	0	1	0					1	1	1	1	0	0	1	13	10.3135	1	4/14/2017	3	Cardiac	11.6167	0	0
251	1	1948-01-01	Skin tightening	2010-08-01	2019-12-25	59	130/74	1	0	1	0	0	0	0	0	0	0	0	0	0				0	0	0	0	0	0	0	1	22	9.39904	0	0/0/0000				0	0
252	1	1947-01-19	Skin tightening	2011-06-01	2013-12-06	38	153/76	1	15	2	1	0	0	0	1	0	1	0	1	0					0	1	1	1	0	0	1	2	2.51608	1	11/27/2014	3	CHF	3.49076	0	1
254	1	1962-04-01	Puffy hand	2010-01-01	2019-09-18	57.2	128/69	1	1	1	0	0	0	0	1	0	0	0	0	0				0	0	0	0	0	0	0	1	16	9.71116	0	0/0/0000				0	0
255	1	1970-01-12	Skin tightening	1990-12-01	2020-09-16	36	95/61	0	0	1	0	0	1	0	0	0	0	0	0	0				0	0	0	0	0	0	0	1	17	29.7933	0	0/0/0000				0	0
256	1	1960-12-29	Skin tightening	2005-01-01	2020-08-05	58	141/67	1	0	1	0	0	0	0	0	0	0	0	1	0	24.7		1	0	0	0	0	0	0	0	1	30	15.5921	0	0/0/0000				0	0
257	1	1946-08-29	Skin tightening	2011-04-01	2014-03-28	33.5	97/57	1	17	2	1	0	1	1	1	0	1	0	0	0					1	0	1	0	0	0	1	2	2.98973	1	2015-11-02	3	Cardiac	3.86584	0	1
259	0	1950-06-19	Skin tightening	1997-08-01	2017-04-21		97/54	1	4	3	1	1	1	1	1	0	1	0	1	1					0	0	0	0	0	1	0	9	19.7207	1	7/17/2017	8	Infection lung	19.9589	0	0
260	0	1957-01-01	Other	2007-11-01	2018-07-20	56	121/76	1	0	3	1	1	0	0	0	0	0	0	1	1					0	0	0	0	1	0	1	21	10.716	1	0/0/0000	7	Cancer		0	0
261	1	1967-06-10	Arthralgia / Arthritis	2004-10-01	2020-06-24	62	124/71	1	2	1	0	0	0	0	0	0	0	0	1	0				0	0	0	0	0	0	0	0	24	15.7289	0	0/0/0000				0	0
262	0	1955-09-06	Other	2012-01-01	2019-01-04	40	80/60	1	2	3	1	1	1	0	0	0	1	0	0	0					0	0	0	0	0	0	1	12	7.0089	1	1/25/2019	8	pneumonia	7.06639	0	0
263	1	1959-01-05	Puffy hand	2002-03-01	2020-11-11	62	140/63	0	2	1	0	0	0	0	0	0	0	0	0	0	59		0	0	0	0	0	0	0	0	0	19	18.6995	0	0/0/0000				0	0
264	1	1938-09-28	Puffy hand	1997-07-01	2020-12-16	33	110/64	1	4	1	0	0	1	0	1	0	1	0	0	0				0	0	0	0	0	0	0	1	10	23.4606	0	0/0/0000				0	0
265	1	1959-08-04	Skin tightening	2006-08-01	2020-12-16	51	138/65	0	2	2	1	0	1	0	0	0	0	0	0	0	65		0	0	0	1	1	1	0	0	0	15	14.3764	0	0/0/0000				0	0
266	1	1956-01-01	Other	2000-04-01	2020-08-05	54.9	126/51	0	0	2	1	0	1	0	0	0	0	0	1	1				0	0	1	1	1	0	1	1	17	20.345	0	0/0/0000				0	0
267	1	1980-01-04	Puffy hand	2007-12-01	2015-05-29	38.5	106/62	1	2	2	1	0	1	0	1	0	1	0	1	0					0	0	0	0	0	0	0	13	7.49076	1	6/16/2015	1	SSc	7.54004	0	0
268	0	1969-11-08	Skin tightening	2009-07-01	2013-06-14	52	111/72	1	29	2	1	0	0	0	1	0	1	0	0	0					1	1	1	0	1	1	0	2	3.95346	1	11/13/2014	9	Sepsis	5.36893	0	1
269	0	1957-10-20	Skin tightening	2010-04-01	2020-10-07	52	146/85	0	0	1	0	0	1	0	0	0	0	0	0	0				0	0	0	0	0	0	0	1	13	10.5188	0	0/0/0000				0	0
270	1	1965-09-06	Skin tightening	2003-06-01	2020-12-02	53	135/78	1	2	2	1	0	1	0	0	0	0	0	1	0	71		0	0	0	1	1	0	0	0	1	28	17.5058	0	0/0/0000				0	0
271	1	1963-05-24	Puffy hand	2011-03-14	2018-05-04	47.6	128/66	1	12	2	1	0	0	0	1	0	1	0	0	0				0	0	0	0	0	0	0	0	10	7.14032	0	0/0/0000				0	0
272	1	1951-03-01	Skin tightening	2005-06-01	2020-05-20	48.8	129/68	0	0	1	0	0	0	0	0	0	0	0	0	0				0	0	0	0	0	0	0	1	24	14.9678	0	0/0/0000				0	0
273	1	1960-10-31	Skin tightening	2008-03-01	2016-08-26	40	105/77	1	2	2	1	0	1	1	0	0	0	0	1	0					0	0	0	0	0	0	0	18	8.48734	1	6/18/2017	2	ILD	9.29774	0	0
274	1	1960-09-16	Arthralgia / Arthritis	2004-06-01	2016-09-30	61.8	130/68	1	2	2	1	0	0	0	1	0	1	0	1	0					0	0	0	0	0	0	0	12	12.3313	1	11/24/2016	3	Cardiac	12.4819	0	0
275	1	1968-05-17	Puffy hand	2008-04-01	2013-11-29	73.6	123/70	0	2	1	0	0	1	0	0	0	0	0	0	0					0	1	1	0	0	0	0	8	5.66187	0	0/0/0000				0	0
276	1	1971-04-27	Puffy hand	2010-02-01	2020-08-19	44.3	119/67	1	0	1	0	0	1	0	0	0	0	0	1	0	74		0	0	0	0	0	0	0	0	0	26	10.5462	0	0/0/0000				0	0
278	1	1952-04-15	Puffy hand	2006-01-01	2020-12-09	60	149/91	0	0	2	1	0	0	0	0	0	0	0	1	0				0	1	1	1	1	0	0	1	13	14.9377	0	0/0/0000				0	0
279	0	1936-04-10	Arthralgia / Arthritis	2011-11-01	2020-05-20		104/52	1	0	3	1	1	1	1	0	0	1	0	1	0				0	1	1	1	1	0	0	1	15	8.55031	0	0/0/0000				0	0
280	1	1936-05-08	DOE	2011-07-01	2016-01-22		102/57	1	8	2	1	0	0	1	0	0	0	0	1	0					0	0	0	0	0	1	1	20	4.56126	1	0/0/0000	8	pneumonia		0	0
282	1	1955-01-01	Arthralgia / Arthritis	2008-02-01	2020-10-21		110/65	0	4	2	1	0	1	0	0	0	0	0	1	1				0	0	1	1	1	0	0	0	30	12.72	0	0/0/0000				0	0
283	1	1970-03-30	Other	2010-02-01	2018-08-24	58.8	128/42	0	0	1	0	0	0	0	0	0	0	0	0	0					0	1	1	0	0	1	1	9	8.55852	0	0/0/0000				0	0
284	0	1957-04-20	Weakness	2007-01-01	2020-06-10	56.6	128/58	1	4	2	1	0	1	0	0	0	0	0	1	0	64		0	0	1	1	1	0	0	0	0	26	13.4401	0	0/0/0000				0	0
286	0	1961-01-03	Arthralgia / Arthritis	2005-01-01	2020-11-04	59.8	111/50	0	2	2	1	0	0	1	0	0	0	0	0	0				0	0	0	0	0	0	0	0	18	15.8412	0	0/0/0000				0	0
287	1	1985-10-02	Puffy hand	2012-10-01	2020-07-15	62	125/78	0	2	1	0	0	1	0	1	1	1	0	1	0				0	0	1	1	0	0	0	0	24	7.78645	0	0/0/0000				0	0
288	1	1955-07-15	Puffy hand	1992-01-01	2016-12-16		112/76	1	2	2	1	0	1	0	1	0	0	0	1	0					0	1	1	1	0	1	1	12	24.9583	1	2017-04-04	11	Natural	25.2567	0	0
290	1	1949-06-15	Skin tightening	2007-06-10	2017-02-03	52	101/61	0	2	1	0	0	0	0	0	0	1	0	0	0	73		0		0	1	1	0	0	0	0	3	9.65366	0	0/0/0000				0	0
291	0	1948-07-19	Skin tightening	2012-09-06	2017-03-24	41.6	107/55	1	20	3	1	1	1	0	1	1	1	0	1	0					1	0	1	0	0	0	1	7	4.54483	1	2017-05-10	4	PAH	5.07871	0	1
293	1	1948-01-01	Puffy hand	2012-04-01	2019-04-03	52.8	118/63	1	0	2	1	0	0	0	0	0	0	0	1	0					1	1	1	1	0	1	1	27	7.00342	0	0/0/0000				0	0
294	0	1954-01-01	Skin tightening	2008-04-25	2019-07-03	71.8	170/82	1	0	1	0	0	0	0	0	0	0	0	1	0					0	0	0	0	0	0	0	13	11.1869	0	0/0/0000				0	0
295	0	1961-11-05	Skin tightening	2005-01-01	2017-09-22	42	128/62	1	24	3	1	1	1	1	1	0	1	0	1	0					1	0	1	0	0	1	1	21	12.7228	1	11/15/2018	1	SSc	13.87	0	0
297	1	1965-06-01	Skin tightening	1999-07-20	2020-09-30		99/58	1	4	3	1	1	0	0	1	0	1	0	0	0				0	0	0	0	0	0	0	1	19	21.1992	0	0/0/0000				0	0
298	1	1974-06-27	Other	2011-03-01	2020-09-16	46	97/59	1	4	1	0	0	0	1	1	0	0	0	1	0				0	0	0	0	1	0	0	1	33	9.54688	0	0/0/0000				0	0
299	1	1969-07-03	Skin tightening	1999-08-01	2020-10-07	42.5	117/68	0	0	2	1	0	0	0	0	0	1	0	0	0				0	0	0	0	0	0	0	0	13	21.1855	0	0/0/0000				0	0
300	1	1970-09-03	Arthralgia / Arthritis	2004-04-01	2020-10-21	55.9	134/69	1	2	1	0	0	1	0	0	0	1	0	0	0				0	1	1	1	0	0	0	1	23	16.5558	0	0/0/0000				0	0
301	1	1948-01-01	Puffy hand	2000-12-25	2020-09-16	42.7	131/43	1	0	3	1	1	1	0	0	0	1	0	0	1				0	0	1	1	0	1	1	1	18	19.7262	0	0/0/0000				0	0
302	1	1946-12-24	Arthralgia / Arthritis	1997-05-01	2016-12-02		122/52	1	6	2	1	0	0	0	0	1	1	0	0	0					0	0	0	0	0	0	1	4	19.5893	1	7/13/2017	1	SSc	20.1999	0	0
303	0	1963-08-10	Arthralgia / Arthritis	2013-01-01	2015-12-11	54.3	112/64	1	11	1	0	0	0	1	0	0	0	0	1	0					0	0	0	0	0	0	0	8	2.94045	1	2019-08-01	1	SSc	6.0178	0	0
304	1	1969-06-18	Puffy hand	1998-01-01	2016-06-17		155/85	1	35	2	1	0	1	1	1	1	1	0	1	0					1	1	1	1	1	1	1	14	18.4586	1	0/0/0000	1	SSc		0	0
305	1	1979-07-16	Skin tightening	2007-01-01	2020-01-15	50.8	119/74	1	2	1	0	0	1	1	1	0	1	0	1	0				0	0	0	0	0	0	0	0	12	13.0377	0	0/0/0000				0	0
307	1	1966-06-27	Puffy hand	2008-01-01	2015-08-21	44.2	118/58	1	22	2	1	0	1	1	1	0	1	0	1	1					1	0	1	1	1	0	0	10	7.63587	1	2017-07-02	1	SSc	9.10335	0	0
308	1	1973-11-12	Puffy hand	2007-01-01	2020-09-16	60.5	1981-10-01	1	2	1	0	0	0	0	0	0	0	0	1	0				0	0	0	0	0	0	0	0	10	13.7084	0	0/0/0000				0	0
309	1	1977-07-01	Puffy hand	2008-01-01	2018-12-14	44	106/72	0	0	1	0	0	0	0	0	0	0	0	0	0					0	0	0	0	0	0	0	6	10.9514	0	0/0/0000				0	0
310	1	1961-05-19	Puffy hand	2003-01-01	2020-07-01	54.8	140/71	1	0	1	0	0	1	0	0	0	1	0	0	0				0	0	0	0	0	0	0	1	10	17.4976	0	0/0/0000				0	0
312	1	1977-09-21	Puffy hand	2009-06-01	2020-10-28	32.8	108/68	1	2	1	0	0	0	0	1	0	1	0	1	0	65		0	0	0	0	0	0	0	0	1	18	11.4086	0	0/0/0000				0	0
313	0	1947-01-03	Arthralgia / Arthritis	2000-01-01	2019-08-14	44	108/64	1	4	2	1	0	1	1	0	0	1	0	0	0					0	0	0	0	0	0	1	18	19.6167	1	1/29/2019	1	SSc	19.0773	0	0
314	0	1949-03-05	Skin tightening	2012-08-01	2015-05-01	40	0/0	1	33	3	1	1	0	0	0	0	0	0	1	0					1	0	1	1	0	0	0	8	2.74606	1	2015-01-06	1	SSc	2.83094	0	1
315	1	1963-11-07	Puffy hand	2009-10-01	2020-11-11	59.9	152/84	0	0	1	0	0	1	0	0	0	0	0	0	0				0	1	0	1	0	0	0	1	22	11.1129	0	0/0/0000				0	0
316	0	1942-03-17	Arthralgia / Arthritis	2001-03-01	2020-12-02		0/0	1	0	3	1	1	0	0	0	0	0	0	0	1				0	0	0	0	0	0	0	1	7	19.7563	1	2021-12-03	1	SSc	20.0301	0	0
317	1	1963-05-06	Weakness	2008-05-01	2019-05-01		90/66	1	0	2	1	0	1	0	0	0	0	0	0	0					0	0	0	0	0	1	1	16	10.9979	1	10/28/2021	8	pneumonia	13.4921	0	0
318	1	1944-04-24	Skin tightening	2009-04-01	2016-02-26	51.5	144/74	0	0	1	0	0	0	0	0	0	0	0	1	0					1	0	1	1	1	1	1	4	6.90486	1	3/13/2016	9	sepsis	6.94867	0	0
319	0	1955-02-21	Puffy hand	2012-11-01	2013-06-28	45	110/80	1	23	1	0	0	1	1	1	0	0	0	0	0					1	1	1	1	0	0	1	2	0.654346	1	2014-11-02	1	SSc	1.27858	0	1
320	0	1961-06-26	Puffy hand	2002-01-01	2015-09-04	45	86/61	1	8	2	1	0	0	0	1	0	1	0	1	0					0	0	0	0	0	0	1	3	13.6728	1	4/14/2016	2	ILD	14.2834	0	0
321	0	1958-04-12	Puffy hand	2004-01-02	2016-05-13	64	119/72	1	2	1	0	0	1	1	0	0	0	0	0	0					1	1	1	0	1	0	0	20	12.3614	0	0/0/0000				0	0
322	0	1954-01-01	Skin tightening	2002-05-01	2014-04-04	68.8	112/67	1	11	1	0	0	1	1	0	0	1	0	0	0					1	1	1	1	0	0	1	2	11.9261	0	0/0/0000				0	0
323	0	1961-08-06	Arthralgia / Arthritis	2009-10-01	2014-03-14	69	97/60	1	14	3	1	1	0	0	1	0	0	0	1	0					0	0	0	0	0	0	0	10	4.44901	1	11/24/2015	13	liver disease	6.14647	0	0
324	1	1942-01-01	Skin tightening	2010-01-01	2016-06-10	47.4	99/65	0	0	2	1	0	0	0	0	0	0	0	1	0					0	0	0	1	0	0	0	14	6.43942	0	0/0/0000				0	0
325	1	1953-01-01	Skin tightening	2003-01-01	2017-07-21	49.4	94/64	0	10	3	1	1	1	0	0	0	0	0	1	1					0	0	0	0	0	0	1	22	14.5517	1	8/18/2017	1	SSc	14.6283	0	0
326	0	1961-05-19	Puffy hand	2012-02-01	2015-03-20	46.4	117/77	1	30	2	1	0	1	1	0	0	0	0	1	0					1	1	1	0	0	0	1	3	3.12936	1	2015-09-08	9	sepsis	3.51814	0	1
328	1	1972-02-06	Other	2013-06-28	2019-05-01		129/89	1	0	3	1	1	0	0	0	0	0	0	1	1					0	0	0	0	0	0	0	23	5.83984	1	2019-10-09	9	sepsis with met acidosis	6.20123	0	0
329	1	1974-04-06	Puffy hand	2011-03-01	2020-04-08	31	103/66	1	0	1	0	0	1	0	1	0	1	0	0	0				0	1	0	1	0	0	0	1	24	9.10609	0	0/0/0000				0	0
330	0	1959-09-26	Skin tightening	2008-12-23	2014-03-28	49	126/69	1	2	1	0	0	0	0	0	0	0	0	0	0					0	1	1	0	0	1	0	5	5.25941	1	2/24/2015	3	Cardiac	6.17112	0	0
331	1	1976-04-10	Puffy hand	2012-01-01	2017-12-22	39.6	140/83	1	14	2	1	0	1	0	1	0	1	0	1	1					0	0	0	0	0	1	1	20	5.97399	1	2018-07-08	8	infection lung	6.59822	0	0
332	1	1959-03-10	Arthralgia / Arthritis	2007-04-24	2016-06-17	60.5	143/86	0	0	1	0	0	1	0	0	0	0	0	0	0					0	0	0	0	0	0	0	5	9.1499	0	0/0/0000				0	0
333	1	1969-05-13	Other	2012-08-01	2020-05-28	59.2	133/86	0	0	1	0	0	0	0	0	0	0	0	0	0	75		0	0	0	0	0	0	0	0	0	19	7.82204	0	0/0/0000				0	0
334	1	1955-09-28	Arthralgia / Arthritis	2002-01-01	2020-12-02	44	104/72	1	16	1	0	0	0	0	0	0	0	0	0	0				0	0	0	0	0	0	0	0	13	18.9186	0	0/0/0000				0	0
336	1	1956-01-01	Puffy hand	2010-04-01	2014-03-21	47.4	134/70	1	31	2	1	0	1	1	1	0	1	0	1	0					1	1	1	1	0	0	1	15	3.96988	1	4/13/2014	8	pneumonia	4.03285	0	1
337	0	1946-02-10	Puffy hand	2011-01-01	2014-10-24	69.4	132/78	1	0	2	1	0	1	0	1	0	1	0	1	0					1	0	1	0	0	0	1	10	3.81109	1	1/29/2013	8	Infection lung	2.07803	0	1
338	1	1973-08-14	Skin tightening	2002-01-01	2015-06-26	56.9	107/65	0	0				1	0	0	0	0	0	0	0					0	1	1	0	0	0	1	3	13.4812	0	0/0/0000				0	0
339	1	1964-03-26	Arthralgia / Arthritis	2005-06-01	2018-05-25	56.7	128/66	0	0	1	0	0	0	0	0	0	0	0	0	0					0	0	0	0	0	0	0	6	12.9802	0	0/0/0000				0	0
340	1	1953-08-07	Skin tightening	2006-01-01	2016-10-28	45.5	106/64	0	0	1	0	0	0	0	0	0	0	0	0	0					0	0	0	0	0	0	0	4	10.8227	1	7/14/2018	17	biliary obstruction	12.5311	0	0
341	1	1963-07-20	Other	2010-01-01	2018-09-14	56	148/69	1	4				0	0	1	0	0	0	0	0					0	0	0	0	0	0	0	6	8.70089	0	0/0/0000				0	0
342	0	1959-10-14	Other	2009-01-01	2019-06-26	47	137/77	1	3	1	0	0	1	1	0	1	0	0	1	0					0	0	0	0	0	0	1	28	10.4805	0	0/0/0000				0	0
343	1	1960-08-28	Puffy hand	2004-01-01	2019-09-04	43	114/63	0	0	2	1	0	1	0	0	1	0	0	0	0					0	0	0	0	0	0	0	20	15.6742	0	0/0/0000				0	0
344	0	1950-05-09	Skin tightening	2004-09-01	2016-04-22	49.5	140/69	1	18	2	1	0	1	0	0	0	0	0	1	0					1	0	1	0	0	1	1	12	11.6386	1	2016-12-06	9	Sepsis	11.7782	0	0
346	1	1968-07-24	Arthralgia / Arthritis	2013-04-01	2020-11-11	56	115/63	0	0	1	0	0	0	0	0	0	0	0	1	1				0	0	0	0	0	0	0	0	10	7.61396	0	0/0/0000				0	0
347	0	1963-04-26	Skin tightening	2006-06-01	2013-12-06	45.8	111/70	1	0	3	1	1	1	0	0	0	0	0	1	1					0	1	1	0	0	0	0	4	7.5154	1	0/0/0000	2	ILD		0	0
348	1	1989-01-05	Puffy hand	2008-02-01	2020-12-16	47	95/56	0	0	1	0	0	0	0	0	0	0	0	1	0	57		0	0	0	0	0	0	0	0	0	16	12.8734	0	0/0/0000				0	0
349	1	1944-04-03	Puffy hand	2012-01-01	2016-12-16	45.7	167/111	0	2	3	1	1	1	0	0	0	0	0	1	0					1	1	1	1	1	1	1	16	4.95825	1	1/29/2017	3	CHF	5.07871	0	1
350	1	1943-01-01	Puffy hand	2010-01-01	2015-09-04	52.5	137/77	1	4	2	1	0	0	0	1	1	0	0	1	1					0	0	0	0	1	0	1	6	5.67283	0	0/0/0000				0	0
351	1	1953-04-11	Skin tightening	2005-01-01	2020-11-04	63	138/58	1	0	1	0	0	0	0	0	0	0	0	0	0				0	0	0	0	0	0	0	1	32	15.8412	0	0/0/0000				0	0
352	1	1957-11-21	Puffy hand	2007-01-01	2020-08-19	42	117/64	1	0	1	0	0	0	0	0	0	1	0	0	0				0	1	0	1	0	0	1	1	27	13.6318	0	0/0/0000				0	0
353	0	1965-08-04	Puffy hand	2013-02-15	2020-09-02	68	109/63	1	0	2	1	0	0	0	0	0	0	0	0	0				0	0	0	0	0	0	0	0	11	7.54552	0	0/0/0000				0	0
354	1	1949-01-01	Puffy hand	2001-06-01	2016-12-23	59	151/71	1	0	1	0	0	0	0	0	0	0	0	0	0	82		0		0	0	0	0	0	0	0	12	15.5619	0	0/0/0000				0	0
356	0	1958-10-07	Arthralgia / Arthritis	2008-02-25	2020-06-10	30.5	121/67	1	2	2	1	0	0	0	0	0	0	0	1	0				0	0	0	0	0	0	0	0	25	12.2902	0	0/0/0000				0	0
357	0	1966-08-05	Weakness	2010-06-01	2016-04-22	68	94/60	1	20	2	1	0	1	1	1	1	1	1	1	0					0	0	0	0	1	0	1	8	5.89185	1	5/27/2016	2	ILD	5.98768	0	0
358	1	1947-01-19	Skin tightening	2011-06-01	2020-11-25	54.6	101/55	0	2	1	0	0	0	0	0	0	0	0	1	0				0	0	0	0	0	1	0	0	16	9.48665	0	0/0/0000				0	0
360	0	1960-03-06	Skin tightening	2007-01-01	2015-07-10	78	130/65	1	4	1	0	0	1	0	1	0	1	0	0	0					0	1	1	0	0	0	0	4	8.52019	0	0/0/0000				0	0
361	0	1954-07-13	Skin tightening	2013-04-01	2020-12-02	57.4	119/60	1	0	1	0	0	1	0	0	0	0	0	1	0				0	1	1	1	1	1	0	1	32	7.67146	0	0/0/0000				0	0
362	0	1952-01-01	Arthralgia / Arthritis	2013-02-11	2019-04-24		0/0	1	0	3	1	1	0	0	0	0	0	0	1	1					0	0	0	0	0	0	1	23	6.19576	1	2019-11-09	1	SSc	6.57905	0	0
366	1	1975-05-18	Arthralgia / Arthritis	2001-01-01	2020-10-28	52	122/79	0	1	1	0	0	1	0	0	0	0	0	1	0				0	0	0	0	0	0	0	0	19	19.822	0	0/0/0000				0	0
367	1	1963-11-03	Arthralgia / Arthritis	1993-03-01	2020-07-22	26	102/75	1	4	1	0	0	0	0	1	0	1	0	0	0				0	0	0	0	0	0	0	0	5	27.3922	0	0/0/0000				0	0
368	1	1947-01-19	Skin tightening	2005-12-01	2020-09-30	46.4	141/44	0	0	1	0	0	0	0	0	0	0	0	1	1				1	0	0	0	0	0	0	1	27	14.8309	0	0/0/0000				0	0
370	0	1981-05-07	Puffy hand	2012-10-01	2016-06-24	43	98/53	1	15	1	0	0	1	1	1	0	1	0	0	0					1	1	1	0	0	0	0	11	3.72895	1	1/18/2018	1	SSc	5.29774	0	1
371	1	1969-04-10	Skin tightening	2010-08-01	2020-11-04	57	133/73	0	0	1	0	0	1	0	0	0	0	0	0	0				0	0	0	0	0	1	0	0	21	10.2615	0	0/0/0000				0	0
373	1	1967-07-05	Puffy hand	2009-01-01	2020-08-05		0/0	1	2	1	0	0	1	1	1	0	1	0	0	0				0	0	0	0	0	0	0	0	17	11.5921	0	0/0/0000				0	0
374	1	1980-10-18	Other	2009-01-01	2015-06-26	50.5	136/84	1	6	1	0	0	1	0	0	0	0	0	0	0					0	0	0	0	0	0	0	8	6.48049	0	0/0/0000				0	0
375	1	1963-10-06	DOE	2009-09-01	2019-08-21	58.5	98/58	0	0	2	1	0	0	0	0	0	0	0	1	1					0	0	0	0	0	0	0	32	9.96851	0	0/0/0000				0	0
376	0	1953-06-05	Skin tightening	2002-12-01	2020-09-16		123/85	1	0	2	1	0	1	0	0	0	0	0	1	0				0	0	0	0	0	0	0	0	18	17.7933	0	0/0/0000				0	0
379	0	1938-02-02	Skin tightening	2001-09-01	2020-11-11	40.7	115/54	0	0	2	1	0	1	0	0	0	0	0	1	0				0	0	0	0	0	0	0	1	10	19.1951	0	0/0/0000				0	0
380	0	1957-06-11	DOE	2008-12-01	2020-10-28	55.3	128/68	1	2	2	1	0	0	0	1	0	1	0	1	1				0	1	1	1	1	0	0	1	21	11.9069	0	0/0/0000				0	0
381	0	1956-01-18	Puffy hand	2011-01-01	2020-06-24	48	112/70	1	2	1	0	0	0	0	0	0	0	0	0	0				0	0	0	0	0	0	0	0	19	9.47844	0	0/0/0000				0	0
382	0	1955-08-05	DOE	2008-03-01	2019-11-20	55.6	132/71	1	0	1	0	0	0	0	0	0	0	0	1	0	74		0	0	0	0	0	0	0	0	1	6	11.7207	0	0/0/0000				0	0
383	1	1968-03-08	Skin tightening	2013-05-01	2014-05-30	41.9	177/87	1	38	2	1	0	0	0	0	0	1	0	0	0					0	1	1	1	1	0	1	10	1.07871	1	2014-07-08	3	Cardiac	1.26762	0	1
389	0	1970-05-25	DOE	2003-10-01	2020-11-11	48.1	175/89	1	0	1	0	0	0	0	1	0	1	0	0	0				0	0	0	0	0	0	0	0	12	17.1143	0	0/0/0000				0	0
390	1	1960-03-09	Puffy hand	1995-01-01	2020-11-11	72	126/63	1	0	1	0	0	0	0	0	0	0	0	0	0	78		0	0	0	1	1	1	0	0	0	12	25.8617	0	0/0/0000				0	0
394	0	1962-04-14	Skin tightening	2010-01-01	2015-06-05	48	102/75	1	0	1	0	0	0	0	0	0	0	0	0	0					0	0	0	0	0	0	0	3	5.42368	0	0/0/0000				0	0
396	1	1959-09-06	Skin tightening	2010-06-01	2015-12-25		131/88	1	2	3	1	1	1	0	1	0	0	0	0	0					1	1	1	0	0	0	1	11	5.56605	1	2016-10-01	3	Cardiac	5.60986	0	0
397	0	1952-04-05	Puffy hand	2008-06-01	2016-08-05	48.3	130/65	1	2	2	1	0	1	0	1	0	0	0	1	1					0	0	0	0	0	0	0	10	8.17796	0	0/0/0000				0	0
398	0	1976-08-17	Skin tightening	2013-06-01	2013-12-06	48.2	121/84	1	31	3	1	1	1	0	1	1	0	0	0	0					0	0	0	0	0	0	0	2	0.514716	1	9/23/2014	1	SSc	1.31143	0	1
400	1	1934-09-01	Weakness	2012-09-06	2020-01-15	59	152/89	0	0	2	1	0	0	0	0	0	1	1	0	0				0	0	0	0	0	0	0	1	2	7.35661	0	0/0/0000				0	0
408	1	1961-12-28	DOE	2010-06-01	2019-03-29	54	141/62	1	8	1	0	0	0	0	1	1	0	0	1	0					0	0	0	0	0	0	0	28	8.82409	1	2019-06-04	1	SSc	8.846	0	0
409	0	1972-03-14	Puffy hand	2013-03-01	2013-11-08	60.7	117/65	1	38	2	1	0	1	1	1	0	0	0	1	0					0	1	1	1	0	0	1	2	0.689938	1	2013-01-12	3	Cardiac	0.752909	0	1
446	1	1970-06-24	Skin tightening	2003-09-05	2020-06-17	55	105/61	0	2	1	0	0	1	0	0	0	0	0	0	0				0	0	0	0	0	0	0	0	3	16.783	0	0/0/0000				0	0
448	0	1948-02-10	Other	2002-08-01	2019-02-01	50.2	117/60	1	0	3	1	1	1	0	0	0	0	0	1	0					0	0	0	0	1	0	0	12	16.5038	0	0/0/0000				0	0
449	1	1945-06-06	Puffy hand	2008-05-22	2015-12-25		153/82	1	19	3	1	1	1	0	1	1	0	0	1	0					0	0	0	0	0	0	0	4	7.59206	1	1/18/2016	1	SSc	7.65777	0	0
450	0	1961-06-07	Puffy hand	2005-05-01	2020-11-11	71.5	140/91	1	0	1	0	0	0	0	0	0	0	0	0	0				0	0	0	0	0	0	0	0	16	15.5318	0	0/0/0000				0	0
452	1	1957-04-29	Puffy hand	2010-11-01	2020-11-04	51.2	119/61	1	2	1	0	0	1	1	1	0	0	0	0	0				0	0	1	1	1	0	1	0	27	10.0096	0	0/0/0000				0	0
455	1	1962-05-17	Arthralgia / Arthritis	2011-07-01	2020-06-17	48.9	109/63	1	2	1	0	0	1	0	0	0	0	0	0	0				0	0	0	0	0	0	0	0	17	8.96372	0	0/0/0000				0	0
456	1	1948-04-07	Arthralgia / Arthritis	2011-01-01	2012-03-02		98/60	1	30	1	0	0	0	0	0		0	0	0	0				1			0			0	1	2	1.16632	1	2013-01-10	5	renal crisis	2.7488	0	1
461	1	1961-01-26	Skin tightening	2007-01-01	2020-10-07	56.4	117/58	0	2	2	1	0	0	0	0	0	1	0	0	1				0	1	1	1	0	0	0	0	25	13.7659	0	0/0/0000				0	0
467	1	1954-09-09	Skin tightening	2006-07-01	2020-10-28	49.7	116/60	1	2	1	0	0	0	0	1	0	1	0	1	0				0	0	0	0	0	0	0	0	22	14.3272	0	0/0/0000				0	0
468	1	1966-11-09	Puffy hand	2013-05-01	2020-12-16	58	149/84	0	6	1	0	0	0	0	0	0	1	0	0	0				0	0	0	0	0	0	0	1	29	7.62765	0	0/0/0000				0	0
473	0	1962-06-03	Dysphagia	2010-12-01	2020-11-18	43.4	128/81	1	8	2	1	0	0	1	1	0	1	0	0	0				0	0	0	0	0	0	0	1	25	9.96578	0	0/0/0000				0	0
476	1	1949-01-01	Puffy hand	2013-03-01	2013-12-20		120/60	1	29	3	1	1	1	0	1	0	1	0	1	1					1	1	1	1	0	0	1	4	0.804928	1	2014-04-03	3	cardiac	1.00753	0	1
477	1	1954-01-01	Skin tightening	1993-06-01	2014-03-07	42.6	96/66	1	8	3	1	1	1	0	1	0	1	0	0	0				1	0	1	1	1	1	0	0	4	20.7639	1	2017-12-07	5	renal crisis	24.1122	0	0
481	0	1959-11-14	Skin tightening	2013-04-01	2020-11-11	67.5	152/61	1	5	2	1	0	0	0	1	0	0	0	1	0				0	1	1	1	0	1	0	1	22	7.61396	0	0/0/0000				0	0
482	0	1961-10-04	Skin tightening	2009-01-01	2019-12-25	66	122/76	1	4	1	0	0	1	0	0	0	0	0	0	0				0	0	0	0	0	0	0	0	13	10.9788	0	0/0/0000				0	0
483	0	1961-04-04	Puffy hand	2008-11-01	2020-12-09	70	163/85	0	0	1	0	0	0	0	0	0	0	0	1	0				0	0	0	0	0	0	0	0	24	12.104	0	0/0/0000				0	0
484	0	1956-08-21	Skin tightening	2013-06-01	2020-05-27	59.5	133/69	1	0	1	0	0	0	0	0	0	0	0	1	1				0	0	0	0	1	0	0	1	22	6.987	0	0/0/0000				0	0
485	1	1973-03-10	Puffy hand	2010-10-01	2020-12-16	33	95/63	1	6	2	1	0	1	0	1	0	1	0	0	0	74		0	0	1	1	1	0	0	1	1	29	10.2094	0	0/0/0000				0	0
486	0	1941-08-15	Puffy hand	2013-03-01	2013-11-15	46	170/90	1	17	2	1	0	0	1	0	0	1	0	0	0					0	0	0	0	0	0	1	2	0.709103	1	9/23/2014	1	SSc	1.56331	0	1
487	1	1947-02-03	Other	2008-08-01	2014-01-10	41	117/84	1	6	2	1	0	1	0	0	0	0	0	0	0					0	0	0	0	0	0	1	4	5.44285	1	2019-01-02	8	Infection lung	10.5024	0	0
489	1	1959-08-08	Puffy hand	2013-08-01	2014-01-17	59	136/66	0	13	2	1	0	1	0	1	0	0	0	0	0					0	1	1	0	0	0	0	3	0.462697	1	10/22/2014	9	Sepsis	1.22382	0	1
490	0	1960-04-23	Puffy hand	2011-01-01	2017-04-07	42.2	161/86	1	0	3	1	1	1	1	0	1	1	1	1	0					1	1	1	1	1	0	1	16	6.2642	1	11/18/2017	1	SSc	6.88022	0	0
491	0	1951-03-05	Puffy hand	2013-06-01	2014-01-17	55.2	130/75	1	17	2	1	0	1	1	1	0	0	0	0	0					0	1	1	1	0	0	0	3	0.629706	1	2017-05-09	2	ILD	4.26283	0	1
492	0	1959-02-10	Puffy hand	2013-08-01	2014-03-28		133/85	1	43	3	1	1	1	0	1	0	1	0	0	0				1	0	0	0	0	0	0	1	3	0.654346	1	7/16/2014	5	renal crisis	0.95551	0	1
493	1	1961-02-04	Puffy hand	2011-06-01	2020-11-25	72.8	107/64	0	0	3	1	1	1	0	0	0	0	0	1	1				0	1	1	1	0	0	1	0	28	9.48665	0	0/0/0000				0	0
494	1	1974-02-21	Puffy hand	2000-11-01	2020-01-08	34	92/42	1	0	1	0	0	0	1	0	0	0	0	0	0				0	0	1	1	0	0	0	1	7	19.1841	0	0/0/0000				0	0
495	0	1972-12-19	Arthralgia / Arthritis	2004-11-01	2019-05-29	75	110/65	0	0	1	0	0	0	0	0	0	0	0	1	0					1	0	1	0	0	0	0	3	14.5708	0	0/0/0000				0	0
496	0	1956-07-24	Weakness	2007-06-01	2020-12-23	50	85/76	1	2	2	1	0	1	1	0	0	0	0	1	0				0	0	0	0	0	0	0	1	28	13.5633	0	0/0/0000				0	0
498	0	1947-01-01	Puffy hand	2013-08-01	2014-04-11	51.3	126/72	1	41	2	1	0	0	0	1	0	1	0	1	0					1	0	1	0	0	0	1	3	0.692676	1	2015-04-01	8	Infection lung	1.42642	0	1
499	0	1933-05-28	Puffy hand	2009-01-01	2017-11-27		159/64	1	2	2	1	0	0	1	1	0	1	0	0	1					0	0	0	0	0	0	1	18	8.90349	1	3/14/2018	4	PAH	9.19644	0	0
500	0	1961-03-13	Other	2008-06-11	2020-02-26	52	145/75	1	2	1	0	0	0	0	1	1	0	0	0	0				0	0	0	0	0	0	0	0	8	11.7098	0	0/0/0000				0	0
501	1	1967-08-25	Skin tightening	2008-10-30	2014-03-07	41	121/65	0	4	1	0	0	0	0	0	0	0	0	0	0					0	0	0	0	0	0	0	4	5.34976	0	0/0/0000				0	0
502	0	1970-04-14	Puffy hand	2012-08-01	2020-03-18	51.8	124/88	0	0	1	0	0	0	0	0	0	0	0	0	0				0	0	0	0	0	0	0	1	19	7.62765	0	0/0/0000				0	0
503	1	1948-05-15	Puffy hand	2012-08-01	2020-10-07	36.6	112/54	0	2	1	0	0	1	0	0	0	0	0	0	0				0	0	1	1	0	0	1	1	22	8.18344	0	0/0/0000				0	0
505	1	1961-05-08	Puffy hand	2013-05-01	2019-11-27	68.4	137/64	0	2	1	0	0	1	1	0	0	0	0	1	0				0	0	0	0	1	0	0	1	14	6.57358	0	0/0/0000				0	0
506	1	1964-01-05	Puffy hand	2007-11-24	2020-07-15	58.7	103/62	0	0	1	0	0	1	0	0	0	1	0	1	0				0	0	1	1	0	0	0	1	22	12.6407	0	0/0/0000				0	0
507	1	1951-10-01	Skin tightening	2003-11-01	2015-07-03		129/88	1	6	2	1	0	1	0	1	0	0	0	0	0					0	0	0	0	0	0	1	7	11.6687	1	2015-05-08	2	ILD	11.7591	0	0
509	0	1964-03-10	Skin tightening	2012-03-01	2020-12-02	45	132/63	1	8	2	1	0	1	0	1	1	1	0	1	0				0	0	0	0	0	0	0	1	30	8.75565	0	0/0/0000				0	0
510	1	1952-01-01	Puffy hand	2013-11-01	2016-06-24	47.5	139/85	1	11	1	0	0	1	1	0	0	0	1	0	0					0	1	1	0	0	0	1	14	2.64476	1	12/17/2016	3	cardiac	3.12663	0	1
511	1	1958-12-10	Puffy hand	2013-11-01	2020-11-18	45	105/67	1	6	1	0	0	0	0	0	0	1	0	0	0				0	0	0	0	0	0	0	1	12	7.04723	0	0/0/0000				0	0
512	1	1948-05-02	Skin tightening	2009-01-01	2014-04-18	36.6	93/64	0	4	2	1	0	0	0	0	0	0	0	1	0					1	1	1	1	0	0	1	4	5.29226	1	2013-06-09	2	hypoxemia	4.67899	0	1
515	0	1945-01-01	Skin tightening	2012-03-01	2014-04-04	44.5	170/89	1	0	2	1	0	0	0	0	0	0	0	1	0	38		1	1	1	0	1	0	1	1	1	4	2.09172	1	5/20/2014	5	renal crisis	2.21766	0	1
517	0	1958-05-08	DOE	2013-07-01	2017-05-19		99/63	1	14	2	1	0	0	0	1	0	0	0	1	0					1	0	1	0	1	1	1	23	3.88227	1	2017-06-06	1	SSc	3.93155	0	1
518	1	1956-11-11	Arthralgia / Arthritis	2012-01-01	2019-10-16	42	140/77	0	0	1	0	0	0	0	0	0	1	0	0	1				0	0	1	1	0	0	0	1	17	7.78919	0	0/0/0000				0	0
519	1	1955-06-09	Puffy hand	2013-06-01	2019-06-19	32	114/66	1	20	2	1	0	0	0	1	1	1	0	1	0					0	0	0	0	0	0	1	21	6.04791	1	29/2/2019	2	ILD		0	0
521	1	1978-06-01	Skin tightening	2008-01-01	2019-12-18		133/62	1	0	1	0	0	1	0	1	0	1	0	0	0				0	0	1	1	0	0	0	1	16	11.9617	0	0/0/0000				0	0
522	1	1956-04-01	Arthralgia / Arthritis	2004-08-01	2020-03-25	65.8	0/0	1	0	1	0	0	1	0	0	0	0	0	0	0				0	0	1	1	0	0	0	0	22	15.6468	0	0/0/0000				0	0
523	1	1972-02-04	Arthralgia / Arthritis	2013-06-01	2014-06-13	58	100/59	1	12	1	0	0	1	0	1	1	1	0	1	0					0	1	1	0	0	0	1	2	1.03217	1	2014-08-12	8	Infection lung	1.51951	0	1
524	1	1964-05-07	Arthralgia / Arthritis	2005-02-01	2019-08-21	47.5	102/61	1	0	2	1	0	1	1	1	0	1	0	1	0					0	1	1	0	1	0	0	17	14.5489	0	0/0/0000				0	0
526	1	1954-01-01	Puffy hand	2012-05-01	2014-06-20	38.3	104/68	1	29	3	1	1	1	0	1	0	0	0	0	0					1	0	1	0	1	1	1	2	2.13552	1	12/23/2014	2	ILD	2.64476	0	1
527	1	1959-05-11	Puffy hand	2007-01-01	2020-08-19	46.9	129/72	0	0	1	0	0	0	0	0	0	0	0	0	0				0	0	0	0	0	0	0	1	20	13.6318	0	0/0/0000				0	0
528	1	1957-01-01	Other	2013-09-01	2020-06-10	50	130/68	1	0	2	1	0	0	0	0	0	0	0	0	0				0	0	0	0	0	0	0	1	26	6.77344	1	11/16/2020	1	SSc	7.20876	0	0
529	1	1966-06-24	Skin tightening	2011-08-27	2015-07-03		0/0	1	29	2	1	0	1	1	1	0	0	0	0	0					0	0	0	0	0	0	1	9	3.84942	1	2015-09-10	6	GI	4.11773	0	1
531	1	1955-10-25	Puffy hand	2012-10-01	2015-09-11		80/54	0	0	2	1	0	1	0	1	0	0	0	0	0					1	0	1	0	0	0	0	5	2.94319	1	2/19/2018	8	infection lung	5.38535	0	1
533	1	1943-01-01	Weakness	2003-06-01	2020-05-13	58	124/60	1	0	1	0	0	0	0	0	0	0	0	1	0				0	0	0	0	0	0	0	1	20	16.95	0	0/0/0000				0	0
534	1	1955-03-24	Puffy hand	2006-06-01	2020-10-07	41	93/45	1	0	3	1	1	1	0	1	0	0	0	1	1				0	0	0	0	0	0	0	0	20	14.3518	0	0/0/0000				0	0
535	1	1938-01-06	Skin tightening	2011-08-01	2015-10-02	47	146/67	1	4	2	1	0	1	1	1	0	0	0	1	0					0	0	0	0	0	0	1	12	4.16975	1	4/19/2016	11	Natural	4.71732	0	1
536	1	1976-04-12	Puffy hand	2012-05-01	2020-10-14	62	129/71	1	2	2	1	0	0	0	0	0	0	0	0	0				0	1	0	1	0	0	1	0	12	8.45448	0	0/0/0000				0	0
537	1	1946-03-04	Puffy hand	2009-09-01	2020-12-02	55	156/63	1	0	2	1	0	0	0	0	0	0	0	0	0				0	0	0	0	0	0	1	1	9	11.2526	0	0/0/0000				0	0
538	0	1942-03-01	Weakness	2009-10-26	2017-06-23		77/45	1	0	3	1	1	1	0	0	0	0	0	1	0					1	0	1	0	1	1	1	10	7.65777	1	2/21/2018	8	Infection lung	8.32307	0	0
539	0	1957-11-06	DOE	2013-05-01	2019-02-22	55	142/86	0	0	1	0	0	0	0	0	0	0	0	0	0					0	0	0	0	0	0	0	10	5.81246	0	0/0/0000				0	0
540	1	1959-07-11	Skin tightening	2013-05-01	2020-09-09	65.7	135/69	1	0	1	0	0	0	0	0	0	1	0	0	1				0	0	0	0	0	0	1	0	14	7.35934	0	0/0/0000				0	0
541	1	1956-08-18	Arthralgia / Arthritis	2007-11-01	2020-05-27	46	144/64	0	2	1	0	0	1	0	0	0	1	0	1	0				0	1	1	1	1	0	0	1	22	12.5695	0	0/0/0000				0	0
542	0	1960-01-25	Skin tightening	2014-01-01	2020-09-09	72.4	139/69	1	0	1	0	0	0	1	0	0	1	0	0	0				0	0	0	0	0	0	0	1	24	6.68857	0	0/0/0000				0	0
543	1	1965-12-02	Puffy hand	2009-06-01	2020-09-30	31.4	117/63	1	14	2	1	0	1	1	1	0	1	0	0	0				0	1	1	1	0	1	0	1	18	11.332	1	2020-03-10	3	CHF	11.3402	0	0
544	1	1963-10-01	Skin tightening	2012-01-01	2020-10-28	43.9	109/62	1	6	1	0	0	0	0	1	1	1	0	0	0	62		0	0	1	0	1	0	0	0	1	26	8.82409	0	0/0/0000				0	0
545	0	1971-03-16	Skin tightening	2013-06-01	2017-12-22	64	140/81	1	7	3	1	1	1	0	1	0	0	0	1	0					0	0	0	0	1	1	0	13	4.55852	1	4/14/2018	8	infection lung	4.8679	0	1
547	0	1952-01-01	Skin tightening	2012-02-01	2020-02-05	45	121/72	1	8	2	1	0	0	0	1	0	1	0	1	0	78		0	0	0	0	0	0	0	0	1	15	8.01095	0	0/0/0000				0	0
548	1	1977-01-05	Puffy hand	2011-01-01	2020-10-14	42	102/67	1	17	1	0	0	0	0	1	1	1	0	1	0				0	0	0	0	0	1	0	0	24	9.78508	0	0/0/0000				0	0
550	1	1970-01-13	Puffy hand	2009-01-01	2017-01-06	52	111/67	1	0	3	1	1	0	0	0	1	1	1	1	0	72		0		0	1	1	0	0	0	0	7	8.01369	0	0/0/0000				0	0
552	1	1951-08-03	Puffy hand	2014-01-01	2018-01-19	48	139/62	1	25	1	0	0	0	0	1	1	0	0	0	0					0	1	1	0	0	0	0	12	4.04928	1	5/21/2018	2	ILD	4.3833	0	1
553	1	1969-01-07	Arthralgia / Arthritis	2010-01-01	2020-12-23		0/0	1	0	3	1	1	0	0	0	0	0	0	1	1				0	0	0	0	0	0	0	0	24	10.976	0	0/0/0000				0	0
554	0	1959-10-30	Puffy hand	2013-12-01	2020-09-16	82	126/81	1	17	2	1	0	1	0	1	0	0	0	0	0	71		0	0	0	0	0	0	0	0	0	12	6.79261	0	0/0/0000				0	0
555	1	1960-12-10	Puffy hand	2014-06-01	2018-11-30	50	116/77	1	22	3	1	1	1	0	1	1	1	0	0	0	36		1		1	1	1	0	1	0	1	18	4.49829	1	2019-06-04	2	ILD	4.846	0	1
556	0	1952-12-01	Other	2012-11-01	2020-09-23	48.4	118/40	0	0	2	1	0	0	0	0	0	0	0	0	0				0	0	0	0	1	1	0	1	17	7.89322	0	0/0/0000				0	0
557	1	1936-03-19	Puffy hand	2014-02-01	2015-03-13	41	140/67	1	17	3	1	1	0	0	0	0	0	0	1	0					0	0	0	0	0	0	1	6	1.10883	1	6/29/2015	8	Pneumonia due to gram negative (Natural)	1.40452	0	1
560	0	1966-07-18	Skin tightening	2010-05-01	2015-01-23	51	121/72	1	0	2	1	0	1	0	0	0	0	0	1	0					0	1	1	1	0	0	0	4	4.73101	0	0/0/0000				0	0
561	1	1960-07-01	Puffy hand	2012-01-01	2020-10-28	62	109/61	1	0	1	0	0	1	0	0	0	0	0	0	0				0	0	1	1	0	1	0	1	26	8.82409	0	0/0/0000				0	0
562	1	1959-07-06	Puffy hand	2009-01-01	2017-10-20	44.4	121/76	1	2	1	0	0	0	0	1	0	0	0	0	0					0	1	1	0	0	0	0	15	8.79945	1	4/20/2018	8	pneumonia	9.29774	0	0
563	1	1958-02-10	Other	2011-01-01	2015-05-08	45	88/50	1	8	2	1	0	1	1	0	0	0	0	1	0					1	1	1	0	0	1	1	4	4.34771	1	2018-11-09	1	SSc	7.69336	0	0
564	0	1945-09-02	Skin tightening	2014-08-01	2015-03-13		154/88	1	32	2	1	0	1	0	1	1	1	0	0	0					1	0	1	0	0	1	1	3	0.613279	1	2015-11-06	1	SSc	0.859685	0	1
565	1	1944-01-01	Skin tightening	2012-12-01	2020-06-10		97/53	1	0	2	1	0	0	0	0	0	0	0	1	0				0	1	0	1	0	0	0	1	11	7.52361	0	0/0/0000				0	0
566	1	1971-11-08	Puffy hand	2013-12-01	2020-10-14	54	139/76	0	0	1	0	0	1	0	0	0	0	0	0	0				0	0	1	1	1	0	0	0	19	6.86927	0	0/0/0000				0	0
569	0	1940-08-16	DOE	2013-08-09	2020-12-16	47	115/49	0	2	2	1	0	1	1	1	0	1	0	0	1				0	0	0	0	0	0	0	1	31	7.35387	0	0/0/0000				0	0
570	1	1950-01-01	Arthralgia / Arthritis	2005-08-01	2015-07-03		115/78	1	4	4	1	1	0	1	1	0	1	0	1	1					0	0	0	1	1	0	1	2	9.91923	1	7/27/2015	1	SSc	9.98494	0	0
571	0	1944-01-01	Skin tightening	2001-01-01	2019-09-04	53.7	134/58	0	2	1	0	0	1	0	0	0	0	0	0	0					0	0	0	0	0	0	1	6	18.6721	0	0/0/0000				0	0
572	0	1968-06-04	Puffy hand	2014-12-01	2015-12-25		98/61	1	13	3	1	1	1	0	1	0	0	0	0	0					1	1	1	0	0	0	1	6	1.06502	1	1/27/2016	10	coronary artery disease	1.15537	0	1
573	0	1951-11-04	Arthralgia / Arthritis	2006-06-01	2017-05-19	46.3	111/67	1	0	2	1	0	0	0	0	0	0	0	1	0					0	1	1	0	0	0	0	10	10.9651	1	8/17/2017	8	pneumonia	11.2115	0	0
574	1	1966-05-04	Skin tightening	2008-07-01	2020-10-28	73.3	122/70	1	2	1	0	0	1	0	0	0	0	0	1	0				0	0	0	0	0	0	0	0	16	12.3258	0	0/0/0000				0	0
575	0	1959-06-02	Puffy hand	2015-02-01	2020-11-18	77.5	153/76	1	4	2	1	0	1	1	0	0	0	0	1	1				0	0	1	1	0	0	0	1	24	5.79603	0	0/0/0000				0	0
576	1	1979-04-21	Puffy hand	2013-11-11	2015-09-25		79/60	1	8	3	1	1	1	0	1	0	1	0	0	0					0	0	0	0	0	0	1	5	1.86995	1	2016-01-09	3	CHF	2.8063	0	1
578	1	1953-03-29	Puffy hand	2012-10-01	2015-10-16	58	122/83	0	0	1	0	0	0	0	0	0	1	0	0	0					0	0	0	0	0	0	0	3	3.03901	1	2019-05-03	7	cancer	6.423	0	0
579	1	1981-08-15	Puffy hand	2014-02-01	2020-11-18	44	105/61	1	0	1	0	0	1	0	0	0	1	1	0	0				0	0	0	0	0	0	0	1	22	6.79535	0	0/0/0000				0	0
580	0	1963-04-19	DOE	2014-11-01	2015-06-26	47.6	90/55	1	30	2	1	0	0	0	1	0	1	0	1	0					1	1	1	0	0	0	1	2	0.648871	1	8/18/2015	8	Infection lung	0.793977	0	1
581	1	1969-09-06	Other	2013-05-01	2018-12-14	27	100/28	1	13	3	1	1	1	0	1	1	1	0	1	0					0	0	0	0	0	0	1	11	5.62081	1	1/19/2019	3	cardiac arrest	5.71937	0	0
582	0	1935-01-01	Puffy hand	2015-03-01	2017-04-28	48.5	181/88	0	0	2	1	0	0	0	0	0	0	0	1	0					0	1	1	0	0	0	0	10	2.16016	1	9/30/2017	12	CKD	2.58453	0	1
584	1	1940-05-11	Skin tightening	2012-01-01	2016-02-05		95/63	1	6	2	1	0	0	1	0	0	0	0	0	0					0	0	0	0	0	0	0	5	4.09583	1	2016-06-06	9	sepsis	4.42984	0	1
585	1	1955-07-05	Puffy hand	2014-07-01	2020-04-01	49	92/57	0	0	1	0	0	0	0	0	0	0	0	1	0				0	0	0	0	0	0	0	1	21	5.75222	0	0/0/0000				0	0
586	0	1945-08-01	Skin tightening	2014-03-01	2020-04-08	50	143/85	1	0	1	0	0	0	0	0	0	0	0	1	0				0	0	0	0	0	0	0	0	14	6.10541	0	0/0/0000				0	0
587	1	1966-01-17	Skin tightening	2014-11-01	2020-09-09	65.8	104/64	0	0	1	0	0	0	0	0	0	0	0	0	0				0	0	0	0	0	0	0	0	20	5.85626	0	0/0/0000				0	0
588	0	1966-03-05	Puffy hand	2014-11-01	2020-12-16	53.5	114/68	1	4	1	0	0	1	1	1	0	0	0	0	0				0	0	0	0	0	1	1	0	23	6.12457	0	0/0/0000				0	0
589	1	1947-11-01	Puffy hand	2013-01-01	2016-04-22	36.9	0/0	0	0	3	1	1	0	0	0	0	0	0	1	0	57		0		0	0	0	0	0	0	1	5	3.30459	1	2016-02-06	2	ILD	3.41684	0	1
590	1	1965-04-04	Dysphagia	2014-12-01	2020-12-09	75.5	131/86	0	0	1	0	0	0	0	0	0	0	0	0	1				0	0	0	0	0	0	0	0	20	6.02327	0	0/0/0000				0	0
591	1	1971-10-05	Puffy hand	2011-02-01	2015-10-02	49.5	112/66	0	2	1	0	0	1	0	0	0	0	0	0	0	71		0		0	0	0	0	0	0	1	2	4.6653	0	0/0/0000				0	0
592	0	1942-09-16	Skin tightening	2010-06-01	2020-09-23	58	130/73	1	0	2	1	0	0	0	0	0	1	0	0	1				0	1	0	1	0	0	0	1	12	10.3135	0	0/0/0000				0	0
593	0	1960-10-22	Skin tightening	2011-01-01	2019-02-22		99/51	1	2	2	1	0	1	0	1	0	1	1	1	0					1	0	1	0	0	0	1	16	8.14237	1	6/18/2019	1	SSc	8.45996	0	0
595	1	1974-06-12	Skin tightening	1990-10-22	2020-10-07	55.1	117/73	1	0	1	0	0	0	1	0	0	0	0	0	0				0	0	0	0	0	0	0	0	19	29.9603	0	0/0/0000				0	0
596	1	1957-06-15	Arthralgia / Arthritis	2014-02-01	2020-02-05		100/55	1	32	3	1	1	1	0	1	0	1	0	1	0				0	0	1	1	1	0	0	1	25	6.00958	1	7/14/2020	10	CAD	6.44764	0	0
597	0	1942-01-01	Other	2004-01-01	2020-03-18	51.5	106/69	1	0	2	1	0	0	0	0	0	0	0	1	0				0	1	1	1	1	1	0	1	19	16.2108	0	0/0/0000				0	0
599	1	1953-11-19	Skin tightening	2009-01-01	2016-07-01		156/83	1	0	3	1	1	0	0	0	0	0	0	0	1					0	0	0	0	0	0	0	6	7.49623	0	0/0/0000				0	0
600	1	1942-06-08	Skin tightening	2001-07-01	2020-07-22	54.8	149/68	0	2	2	1	0	0	0	0	0	0	0	0	0				0	0	0	0	0	0	0	1	14	19.0582	0	0/0/0000				0	0
601	0	1972-09-01	Arthralgia / Arthritis	2013-01-01	2016-01-22	57.7	98/69	0	29	1	0	0	1	1	1	0	0	0	1	0					0	0	0	0	0	0	1	5	3.05544	1	2016-12-08	10	coronary artery disease	3.61122	0	1
602	1	1950-01-01	Puffy hand	2011-06-01	2020-11-04	30	106/50	1	0	2	1	0	1	0	0	0	0	1	1	0				0	1	1	1	0	0	1	1	17	9.42916	0	0/0/0000				0	0
603	0	1951-02-17	Puffy hand	2012-01-01	2016-02-05	65.5	155/71	1	14	3	1	1	1	0	1	0	1	1	0	0				1	1	0	1	0	1	0	1	4	4.09583	1	5/17/2016	5	renal crisis	4.37508	0	1
604	1	1964-07-10	Other	2008-11-01	2019-09-04		102/68	1	22	2	1	0	1	0	1	1	1	0	1	1					1	0	1	0	1	0	1	11	10.8392	1	7/16/2020	3	CHF	11.7043	0	0
606	1	1950-01-01	Puffy hand	2013-09-09	2019-06-12	52	120/50	1	0	1	0	0	0	0	0	0	0	0	1	0					0	0	0	0	0	0	1	11	5.75496	0	0/0/0000				0	0
608	1	1963-07-17	DOE	2007-08-01	2020-08-05	61	151/91	0	0	1	0	0	0	0	0	0	0	0	0	0				0	0	0	0	0	0	0	0	5	13.013	0	0/0/0000				0	0
609	1	1947-05-01	Other	1977-01-01	2020-07-01	48	122/64	1	0	2	1	0	1	0	0	0	0	0	0	0				0	0	0	0	0	1	0	0	17	43.4962	0	0/0/0000				0	0
610	1	1960-04-01	Puffy hand	2014-10-01	2020-08-19	70	136/60	0	0	1	0	0	0	0	0	0	0	0	0	0	77	1	1	0	0	0	0	0	0	0	1	19	5.88364	0	0/0/0000				0	0
611	1	1939-08-23	Skin tightening	2013-12-01	2015-09-11		120/83	1	0	2	1	0	1	0	0	0	1	0	1	1					1	1	1	0	0	0	1	3	1.77687	1	2016-04-02	9	sepsis	2.17659	0	1
612	0	1966-10-28	Skin tightening	2012-01-01	2016-03-25	46.2	115/69	0	4	2	1	0	1	1	1	0	0	0	0	0					0	0	0	0	0	0	1	4	4.22998	1	4/24/2016	1	SSc	4.31212	0	1
613	0	1962-02-25	Other	2013-07-01	2018-05-04	42	111/80	0	0	4	1	1	0	0	0	0	0	0	1	1					1	0	1	0	0	0	1	13	4.84052	1	2019-09-02	4	PAH	5.60986	0	0
614	1	1961-11-02	Puffy hand	2011-02-01	2015-12-18	32.2	134/82	0	2	1	0	0	0	0	0	0	0	0	0	0					0	0	0	0	0	0	0	10	4.87611	0	0/0/0000				0	0
615	0	1930-05-20	Puffy hand	2014-07-01	2016-01-08	48.7	139/62	0	0	1	0	0	0	0	0	1	0	0	0	0					0	0	0	0	0	0	1	5	1.52225	1	8/15/2017	16	TB lung	3.12389	0	1
616	1	1977-09-20	Other	2013-01-01	2020-09-09	45	114/78	1	6	2	1	0	1	0	1	0	0	0	1	0	68		0	0	1	1	1	0	0	0	1	17	7.68788	0	0/0/0000				0	0
617	1	1962-01-05	Arthralgia / Arthritis	1998-04-01	2015-12-25		90/65	1	4	2	1	0	0	0	0	0	1	0	1	1					0	0	0	0	1	0	1	3	17.7331	1	2016-07-02	7	Cancer	17.8535	0	0
618	0	1956-12-23	Skin tightening	2015-05-01	2020-09-09	67	158/79	0	0	2	1	0	0	0	0	0	0	0	1	0				0	0	0	0	0	0	0	0	14	5.36071	0	0/0/0000				0	0
619	0	1944-10-23	Puffy hand	2015-01-01	2015-09-11	47.9	151/88	1	9	2	1	0	1	1	0	0	0	0	1	0					0	1	1	0	0	0	0	5	0.692676	1	9/20/2015	11	Natural	0.717317	0	1
620	0	1951-12-01	Other	2013-01-01	2020-12-16	45	117/63	0	0	2	1	0	1	1	0	0	1	0	1	0				0	0	0	0	0	0	0	1	21	7.95619	0	0/0/0000				0	0
622	0	1943-03-17	Dysphagia	2013-04-01	2016-07-01	53	126/63	1	9	1	0	0	1	0	1	0	0	0	0	0					0	0	0	0	1	0	1	5	3.24983	1	4/24/2019	1	SSc	6.0616	0	0
623	1	1951-05-01	Arthralgia / Arthritis	2013-01-01	2020-01-22	48.2	149/60	0	0	1	0	0	1	0	0	0	1	0	0	0				0	0	0	0	0	0	0	1	19	7.05544	0	0/0/0000				0	0
624	0	1968-04-10	Puffy hand	2007-12-01	2020-12-09	65	117/68	1	0	1	0	0	0	0	0	0	0	0	0	0				0	0	0	0	0	1	0	0	15	13.024	0	0/0/0000				0	0
625	1	1978-07-25	Other	2010-08-01	2020-12-09	47	123/61	1	2	2	1	0	1	1	0	0	0	0	0	0				0	0	0	0	0	0	0	0	18	10.3573	0	0/0/0000				0	0
626	1	1953-03-03	Puffy hand	2000-04-20	2018-12-21	38	101/56	0	0	2	1	0	0	0	0	0	0	0	1	0					0	0	0	0	0	0	0	3	18.6694	0	0/0/0000				0	0
627	0	1965-01-12	Puffy hand	2001-06-20	2017-09-29	58.6	113/77	0	0	1	0	0	0	0	0	0	0	0	0	0					0	0	0	0	0	0	0	2	16.2765	0	0/0/0000				0	0
628	1	1970-12-29	Puffy hand	2012-04-01	2020-02-26	51	102/53	1	2	1	0	0	0	0	1	0	0	0	0	0				0	0	0	0	0	0	0	1	17	7.90417	0	0/0/0000				0	0
629	1	1963-07-16	Puffy hand	2015-04-01	2020-09-30	37.7	135/57	1	17	2	1	0	0	1	1	0	1	0	0	0				0	1	0	1	0	0	0	1	18	5.50034	1	2021-04-01	9	sepsis	5.76318	0	0
630	0	1952-04-10	Puffy hand	2014-01-01	2020-09-09	45.7	109/67	1	2	2	1	0	1	0	1	0	1	0	1	0				0	1	1	1	1	0	0	0	23	6.68857	0	0/0/0000				0	0
632	1	1966-12-05	Puffy hand	1988-01-01	2020-11-04	45.8	114/60	0	18	1	0	0	0	0	0	0	1	0	1	0				0	1	0	1	0	0	1	1	11	32.8433	0	0/0/0000				0	0
633	1	1959-05-01	Puffy hand	2014-06-17	2020-09-02	79.8	117/52	1	14	2	1	0	1	0	0	0	0	0	0	0				0	1	1	1	1	0	1	1	21	6.21218	0	0/0/0000				0	0
636	0	1962-01-02	Arthralgia / Arthritis	2015-09-01	2017-02-03		131/77	1	0	2	1	0	1	0	1	1	1	0	1	0					1	0	1	0	0	0	1	7	1.42642	1	2017-05-05	2	ILD	1.67557	0	1
637	1	1951-01-01	Puffy hand	2015-02-01	2019-11-20	53.1	123/83	0	2	2	1	0	1	0	0	0	0	0	0	0	66		0	0	0	0	0	0	0	0	0	14	4.79945	0	0/0/0000				0	0
640	0	1962-03-17	Other	2011-05-01	2020-09-09		127/61	1	19	2	1	0	1	0	1	0	0	0	0	0				0	0	0	0	0	0	0	1	20	9.36071	0	0/0/0000				0	0
642	1	1947-08-06	Puffy hand	2015-04-01	2018-04-20		143/69	1	10	2	1	0	0	0	1	0	1	1	1	0					0	1	1	0	0	0	1	10	3.0527	1	2018-01-07	3	cardiac	3.24983	0	1
644	1	1965-12-17	Skin tightening	2014-07-01	2018-12-14	69.4	128/70	0	0	2	1	0	0	0	0	0	0	0	1	0					0	0	0	0	0	0	0	13	4.45448	1	6/19/2019	1	SSc	4.96646	0	1
645	1	1949-06-03	Puffy hand	2015-06-01	2020-10-21	37.7	116/59	1	6	2	1	0	0	0	0	0	1	0	0	0	78		0	0	0	1	1	0	0	1	1	17	5.39083	0	11/22/2020		SSc	-0.522929	0	1
647	0	1948-07-18	Other	2016-03-01	2016-07-15		148/73	1	16	3	1	1	0	0	1	1	0	0	0	0					1	0	1	0	0	0	0	2	0.372348	1	2016-10-09	3	cardiac	0.528405	0	1
648	0	1954-10-07	Puffy hand	2012-11-29	2017-10-20	32	113/40	1	20	2	1	0	1	0	1	1	0	0	1	0					1	0	1	1	1	1	1	8	4.8898	1	6/16/2018	10	coronary artery disease	5.54415	0	0
650	0	1967-01-04	Skin tightening	2013-11-01	2017-01-13	51.8	93/60	1	13	2	1	0	1	0	1	1	0	0	0	0					1	0	1	0	0	0	1	2	3.20055	1	2/13/2018	9	sepsis	4.28474	0	1
651	1	1957-06-22	Puffy hand	2006-05-01	2020-10-07	55.6	103/49	0	2	1	0	0	0	0	0	0	0	0	1	0				0	1	1	1	0	0	0	0	9	14.4367	0	0/0/0000				0	0
652	0	1967-03-30	Puffy hand	2015-06-01	2020-12-23	66.3	116/64	1	6	2	1	0	1	0	1	0	0	0	0	0				0	0	0	0	0	0	0	0	17	5.56331	0	0/0/0000				0	0
657	1	1957-10-13	Puffy hand	2006-05-01	2020-07-08	55.7	127/59	0	0	1	0	0	0	0	0	0	0	0	0	0				0	0	0	0	0	0	0	1	6	14.1875	0	0/0/0000				0	0
658	1	1970-01-20	Other	2013-12-01	2020-05-27	48.8	117/64	1	2	1	0	0	1	0	0	0	0	0	0	0				0	0	0	0	0	0	0	0	9	6.48597	0	0/0/0000				0	0
659	1	1958-05-04	Puffy hand	2015-06-16	2018-08-31	37.8	111/72	1	20	2	1	0	0	0	1	1	1	0	0	0					1	0	1	0	1	0	0	6	3.20876	1	10/28/2018	3	cardiac	3.36756	0	1
662	1	1958-08-01	Other	2014-01-01	2020-12-16	42	143/76	0	0	2	1	0	0	0	0	1	1	1	1	0				0	0	0	0	0	0	0	0	8	6.95688	0	0/0/0000				0	0
664	0	1970-05-05	Other	2016-02-01	2020-09-30	60	123/63	1	6	2	1	0	1	0	1	0	0	0	1	0				0	0	0	0	0	0	0	0	13	4.66256	0	0/0/0000				0	0
665	1	1964-07-01	Skin tightening	2014-01-01	2020-12-23	60.8	139/72	0	0	1	0	0	0	0	0	0	0	0	0	0				0	0	0	0	0	0	0	0	14	6.97604	0	0/0/0000				0	0
666	0	1965-12-17	Puffy hand	2016-03-01	2019-08-14	46	116/69	1	7	2	1	0	1	1	1	0	0	0	0	0					0	0	0	0	0	1	1	8	3.45243	1	1/17/2020	1	SSc	3.87953	0	1
667	0	1952-09-08	Puffy hand	2016-07-01	2017-10-02	62	144/72	0	0	2	1	0	0	0	0	0	0	0	0	0	75		0		1	0	1	0	0	0	1	2	1.25394	1	2018-04-04	3	Cardiac	1.7577	0	1
670	1	1966-12-29	Dysphagia	2016-01-01	2020-12-23		139/87	0	0	1	0	0	0	0	0	0	0	0	0	0				0	1	1	1	1	0	0	0	10	4.97741	0	0/0/0000				0	0
671	1	1953-10-01	Skin tightening	2014-02-01	2020-10-07	73	159/72	0	0	2	1	0	1	0	1	0	0	0	0	0	73		0	0	1	1	1	0	0	0	1	4	6.68036	0	0/0/0000				0	0
672	0	1983-02-07	Skin tightening	2013-10-01	2020-12-16	56	105/74	0	4	1	0	0	1	1	1	0	0	0	0	0				0	0	0	0	0	0	0	0	9	7.20876	0	0/0/0000				0	0
673	1	1964-01-29	Puffy hand	2016-04-11	2020-11-11	59.4	131/0	1	4	1	0	0	0	0	0	0	0	0	0	0				0	0	0	0	0	0	0	1	10	4.5859	0	0/0/0000				0	0
674	0	1967-09-01	Other	2012-01-01	2019-08-14	56	117/64	0	2	2	1	0	1	0	0	0	0	0	1	0					0	0	0	0	0	0	0	6	7.6167	0	0/0/0000				0	0
675	1	1966-12-12	Skin tightening	2010-01-01	2017-12-01	43	89/63	0	2	1	0	0	0	0	0	0	0	0	0	0					0	0	0	0	0	0	1	2	7.91513	1	1/22/2018	9	sepsis	8.0575	0	0
676	0	1968-09-01	Puffy hand	2016-11-01	2018-02-23		117/86	1	14	2	1	0	1	0	1	0	0	0	0	0					1	0	1	0	0	0	0	3	1.31143	1	4/23/2018	6	cardiac	1.47296	0	1
680	1	1966-10-22	Puffy hand	2016-01-01	2020-05-27	47.4	173/63	1	0	2	1	0	0	0	1	0	1	0	1	1				0	0	1	1	0	0	0	1	7	4.40246	1	9/16/2020	10	coronary artery disease	4.7091	0	1
681	0	1958-10-10	Puffy hand	2017-09-01	2019-03-29	46.7	127/68	1	32	3	1	1	1	0	1	0	1	0	0	0					1	0	1	1	0	0	1	6	1.57153	1	2019-06-05	6	GI	1.67557	0	1
682	1	1960-11-16	Puffy hand	2015-08-01	2020-06-10		121/73	1	0	3	1	1	0	0	1	0	1	0	0	0				0	0	0	0	0	0	0	1	17	4.85968	1	6/26/2020	8	pneumonia	4.90349	0	1
683	1	1965-04-10	Puffy hand	2010-01-01	2020-03-11	44.5	112/47	1	0	2	1	0	1	0	0	0	0	0	1	0				0	1	0	1	0	0	0	0	9	10.1903	0	0/0/0000				0	0
687	1	1951-07-21	Puffy hand	2015-08-01	2020-12-09	38.1	131/59	1	6	2	1	0	0	0	1	1	0	0	0	0				0	1	0	1	0	0	0	1	11	5.35797	0	0/0/0000				0	0
688	0	1960-05-29	Puffy hand	2017-10-01	2018-09-28	63.5	140/88	0	14	1	0	0	1	0	0	0	0	0	0	0					1	0	1	0	1	1	1	2	0.991102	1	1/25/2019	8	infection lung	1.31691	0	1
693	1	1979-04-25	Arthralgia / Arthritis	2007-01-01	2019-07-03	48.8	91/65	0	0				0	0	0	0	0	0	0	0					0	0	0	0	0	0	0	3	12.501	0	0/0/0000				0	0
694	1	1962-04-27	Skin tightening	2015-09-01	2020-12-16	69	155/78	0	0	1	0	0	0	0	0	0	0	0	0	0	66		0	0	0	0	0	0	0	0	1	8	5.29226	0	0/0/0000				0	0
695	0	1961-06-12	Puffy hand	2017-05-01	2018-08-03	64	169/74	1	2	2	1	0	0	0	1	1	1	0	0	0					0	0	0	1	0	0	1	2	1.25667	1	2019-07-01	12	CKD	1.68652	0	1
696	1	1962-11-10	Other	2012-10-01	2018-07-13	55	92/58	1	4	1	0	0	0	1	1	1	0	0	1	1					0	0	0	0	0	0	0	2	5.7796	1	2020-09-03	4	PAH	7.436	0	0
698	1	1966-08-09	Other	2009-01-01	2020-06-10	59	121/68	0	2	2	1	0	0	0	1	0	0	0	0	0	78		0	0	0	0	0	0	0	0	0	7	11.4387	0	0/0/0000				0	0
705	1	1955-01-20	Puffy hand	2018-03-01	2020-12-30	52.9	168/84	0	2	2	1	0	1	0	1	0	0	0	1	0				0	0	1	1	1	1	0	1	10	2.83368	1	2021-06-04	10	CAD	3.09925	0	1
707	1	1977-12-07	Puffy hand	2016-03-01	2020-10-28	52	133/69	1	0	2	1	0	0	0	0	1	0	1	0	0				0	0	0	0	1	0	0	0	9	4.65982	0	0/0/0000				0	0
708	1	1951-01-01	Dysphagia	2017-03-01	2020-01-29		100/47	1	22	4	1	1	1	0	1	0	0	0	1	0				0	1	1	1	1	0	1	1	7	2.91307	1	2/17/2020	16	TB lung	2.96509	0	1
709	0	1944-06-02	Other	2016-01-18	2020-09-23	45.9	0/0	0	0	2	1	0	0	0	1	0	1	0	0	1				0	0	0	0	0	1	0	1	7	4.68173	0	0/0/0000				0	0
711	1	1944-12-15	Skin tightening	2014-07-01	2020-01-29	61	172/68	0	10	2	1	0	0	0	0	0	0	0	0	0	72		0	0	0	0	0	0	0	0	1	6	5.57974	0	0/0/0000				0	0
714	1	1952-04-24	Puffy hand	2011-01-01	2019-05-01		104/55	1	2	3	1	1	0	0	1	0	0	0	0	0					0	0	0	0	0	0	1	4	8.32854	0	0/0/0000				0	0
722	1	1965-12-13	Puffy hand	2015-01-01	2019-06-12		121/76	1	27	2	1	0	0	0	1	1	1	0	0	0					1	0	1	0	0	0	1	3	4.44353	1	7/25/2019	1	SSc	4.56126	0	1
723	1	1961-09-02	Puffy hand	2015-01-01	2020-09-09	48.5	104/55	0	0	2	1	0	1	0	0	0	0	0	0	0				0	0	0	0	0	0	0	1	6	5.68925	0	0/0/0000				0	0
724	1	1943-10-05	Puffy hand	2014-01-01	2020-10-21	65	139/65	1	0	2	1	0	0	0	1	0	0	0	0	1				0	1	0	1	0	0	1	0	8	6.80356	0	0/0/0000				0	0
729	0	1980-10-16	Other	2015-11-01	2020-09-16		103/70	1	2	3	1	1	0	0	0	0	0	0	1	0				0	0	0	0	0	0	0	0	17	4.87611	1	10/30/2020	1	SSc	4.99658	0	1
730	0	1966-05-16	Puffy hand	2016-12-01	2019-06-19	51.8	116/65	1	10	2	1	0	1	0	1	0	1	0	0	0					1	0	1	1	0	0	0	9	2.5462	1	2019-10-02	10	CAD	2.19302	0	1
734	0	1969-04-11	Skin tightening	2012-12-01	2020-12-23		138/83	0	2	1	0	0	0	1	0	0	0	0	0	0				0	0	0	0	0	0	0	1	15	8.06023	0	0/0/0000				0	0
735	0	1958-02-07	Skin tightening	2004-01-01	2019-12-11	59	109/61	1	2	1	0	0	1	1	1	1	0	0	1	0				0	0	0	0	0	0	0	1	5	15.9425	0	0/0/0000				0	0
737	0	1967-03-25	Skin tightening	2017-10-01	2018-03-23	47.5	109/77	1	27	2	1	0	1	1	1	0	1	0	0	0					0	0	0	1	0	1	1	5	0.473648	1	5/27/2018	1	SSc	0.651609	0	1
739	0	1968-10-01	Puffy hand	2012-06-01	2020-09-30	61.5	129/71	0	2	1	0	0	0	0	0	0	0	0	0	1				0	0	0	0	0	0	1	0	7	8.33128	0	0/0/0000				0	0
740	0	1969-10-13	Puffy hand	2016-01-01	2019-03-26	65	98/71	0	2	3	1	1	0	0	1	0	0	0	0	0					0	0	0	0	1	0	1	16	3.23066	1	5/15/2019	3	pericardial effusion	3.36756	0	1
742	0	1962-01-12	Puffy hand	2016-05-23	2018-05-16	44	91/63	1	31	2	1	0	1	1	1	1	1	0	1	0					1	0	1	0	1	1	1	9	1.97947	1	6/24/2018	3	CHF	2.08624	0	1
745	0	1958-07-30	Puffy hand	2017-05-21	2017-09-22	48.5	95/61	1	29	2	1	0	0	0	1	0	1	0	0	0				1	1	0	1	0	0	1	1	4	0.339494	1	10/23/2017	5	renal crisis	0.424367	0	1
746	0	1959-09-02	Skin tightening	2014-01-01	2020-11-04	45.6	129/67	1	6	2	1	0	1	0	1	1	1	0	0	0				0	0	1	1	0	0	0	1	25	6.84189	0	0/0/0000				0	0
750	1	1966-04-05	Puffy hand	2013-01-01	2020-07-22	65	144/67	1	1	1	0	0	1	0	0	0	0	0	0	0				0	0	0	0	0	0	0	0	3	7.55373	0	0/0/0000				0	0
751	1	1966-09-20	Other	2015-06-01	2020-10-07	52.1	125/65	0	2	1	0	0	1	0	1	0	1	0	1	0				0	0	0	0	0	0	0	1	5	5.3525	0	0/0/0000				0	0
753	1	1945-03-01	Puffy hand	2018-06-01	2020-12-02	45	161/81	1	31	2	1	0	1	1	1	0	1	0	0	1				0	0	0	0	0	0	0	1	8	2.50513	1	2021-10-01	1	SSc	2.61191	0	1
755	0	1968-09-21	Skin tightening	2018-02-01	2020-05-20	65	99/52	1	8	1	0	0	0	0	1	0	1	0	0	0	72		0	0	1	1	1	0	0	0	1	5	2.29706	1	4/21/2021	17	unknown	3.21697	0	1
758	1	1947-03-24	Puffy hand	2015-02-01	2020-09-23	34.8	108/54	1	6	2	1	0	1	1	1	0	1	0	0	1				0	1	0	1	0	0	0	1	4	5.64271	0	0/0/0000				0	0
760	1	1975-12-20	Puffy hand	2014-06-01	2020-04-29	43.7	92/55	0	0	2	1	0	0	0	1	0	0	0	0	1				0	0	0	0	0	0	1	0	4	5.91102	0	0/0/0000				0	0
761	1	1951-07-08	Puffy hand	2016-01-01	2020-08-19	55.7	131/70	0	6	1	0	0	1	1	1	0	0	0	0	0				0	1	0	1	0	1	0	0	4	4.63244	0	0/0/0000				0	0
762	1	1953-01-01	Puffy hand	2018-08-01	2020-02-05	47	158/79	1	29				0	0	1	1	1	0	0	0	78		0	0	1	0	1	0	1	0	1	5	1.51403	1	4/15/2020	6	diarrhea	1.70568	0	1
764	1	1945-01-01	Other	2019-03-01	2019-09-18	39	143/83	0	2	2	1	0	1	0	0	0	0	0	0	1	65		0	0	0	1	1	0	0	0	0	2	0.550308	1	2/13/2020	12	CKD	-0.043806	0	1
771	1	1968-05-30	Puffy hand	2015-12-01	2020-12-02	64	136/88	1	12	1	0	0	0	0	1	0	1	0	1	0				0	0	0	0	0	0	0	0	5	5.00479	0	0/0/0000				0	0
776	1	1955-12-01	Puffy hand	2019-01-01	2020-05-20	55	123/78	0	9	2	1	0	0	0	1	0	1	0	0	0				0	0	1	1	0	0	0	0	5	1.38261	1	6/24/2020	10	CAD	1.47844	0	1
780	1	1985-01-11	Skin tightening	2017-01-01	2019-11-06	38.5	134/88	1	14	2	1	0	1	0	1	0	1	0	0	0	71		0	0	0	0	0	0	0	0	0	2	2.84463	1	1/29/2019	8	ILD	2.07529	0	1
782	1	1970-07-21	Arthralgia / Arthritis	2013-01-01	2020-12-09	60.4	143/89	1	4	1	0	0	0	0	0	0	1	0	1	0				0	0	0	0	0	0	0	1	4	7.93703	0	0/0/0000				0	0
784	0	1965-09-14	Dysphagia	2015-01-01	2020-01-29		109/70	0	0	2	1	0	1	0	1	0	0	0	1	1				0	0	0	0	0	0	1	1	2	5.07597	1	3/14/2020	2	ILD	5.19918	0	1
785	0	1953-03-13	Puffy hand	2016-02-01	2020-08-05	59	135/59	1	19	2	1	0	1	1	1	0	0	0	0	0	34		1	0	0	0	0	0	0	0	0	3	4.50924	0	0/0/0000				0	0
789	0	1967-05-21	Puffy hand	2008-01-01	2020-10-28	68.7	145/100	1	2	1	0	0	0	0	0	0	1	0	1	1	75		0	0	1	1	1	0	0	0	0	4	12.8241	0	0/0/0000				0	0
790	0	1953-04-04	Puffy hand	2020-01-01	2020-07-29	54	88/61	0	15	1	0	0	1	0	1	0	0	0	0	0				0	1	0	1	0	0	0	1	4	0.574949	1	12/27/2020	2	ILD	0.988364	0	1
791	1	1971-07-09	Skin tightening	2015-10-05	2020-09-23	70	130/69	0	0	1	0	0	1	0	1	0	0	0	0	0				0	0	0	0	0	0	1	0	6	4.9692	0	0/0/0000				0	0
794	0	1960-06-10	Skin tightening	2016-01-01	2020-09-30	55.7	125/55	1	10	2	1	0	0	1	1	0	1	0	1	0				0	1	1	1	0	0	0	1	4	4.74743	0	0/0/0000				0	0
796	1	1959-04-06	Skin tightening	2013-01-01	2020-09-23	36.5	112/48	1	2	2	1	0	0	0	0	0	1	0	0	0				0	0	0	0	1	0	1	1	4	7.72621	0	0/0/0000				0	0
799	1	1946-08-09	Skin tightening	2015-06-01	2020-10-14	49	133/50	1	0	2	1	0	0	0	0	0	0	0	1	0				0	0	0	0	0	0	1	1	3	5.37166	0	0/0/0000				0	0
800	1	1946-07-04	Skin tightening	2006-01-01	2020-11-04	43.6	146/86	0	4	2	1	0	1	0	0	0	0	0	0	1	68		0	0	1	0	1	1	1	0	0	2	14.8419	0	0/0/0000				0	0
802	0	1945-02-10	Puffy hand	2014-01-01	2020-12-16	83	106/57	0	4	1	0	0	0	0	0	0	0	0	1	0				0	0	0	0	0	0	0	0	3	6.95688	0	0/0/0000				0	0
804	1	1958-02-03	Puffy hand	2019-04-01	2020-09-23	44.4	140/61	1	22	1	0	0	1	0	1	1	1	0							0	1	1	0	0	0	0	4	1.48118	1	2021-09-02	9	sepsis	1.86174	0	1
818	1	1948-01-22	Puffy hand	2000-01-01	2020-11-18	48	175/74	0	6	1	0	0	1	0	0	0	1	0	0	0				0	0	0	0	0	0	0	0	3	20.8816	0	0/0/0000				0	0
820	1	1958-06-19	Puffy hand	2009-01-01	2020-12-16	72	111/72	1	4	3	1	1	0	0	0	0	0	0	0	1	74		0	0	0	0	0	0	0	0	1	3	11.9562	0	0/0/0000				0	0
826	0	1961-07-03	Puffy hand	2016-01-01	2020-12-23	43	110/68	0	0	1	0	0	1	0	0	0	0	0	1	0	75.8		0	0	0	0	0	0	0	0	0	2	4.97741	0	0/0/0000				0	0
827	1	1961-07-16	Skin tightening	2004-01-01	2020-10-07	47.6	107/44	1	2	1	0	0	1	1	1	0	1	0	0	0				0	1	1	1	0	0	0	1	3	16.7666	0	0/0/0000				0	0
838	0	1954-12-07	Puffy hand	2011-01-01	2020-11-04	42	134/79	1	2	2	1	0	0	0	1	0	0	0	1	1				0	1	0	1	0	0	0	1	2	9.84257	0	0/0/0000				0	0
844	1	1956-04-12	Puffy hand	2015-01-01	2020-12-09	48.3	119/85	0	6	2	1	0	1	1	0	0	0	0	0	0				0	0	0	0	0	1	0	1	3	5.9384	0	0/0/0000				0	0
846	1	1967-05-26	Skin tightening	2004-05-05	2020-11-11	49	121/50	1	3	1	0	0	1	0	0	0	1	0	0	0				0	0	1	1	1	0	0	0	3	16.5202	0	0/0/0000				0	0
849	1	1941-11-10	Puffy hand	2006-08-01	2018-09-28	43	140/56	0	4	2	1	0	0	0	0	0	0	0	0	1				0	0	0	0	0	1	1	1	2	12.1588	0	0/0/0000				0	0
850	1	1969-03-16	Puffy hand	2007-07-01	2020-09-30	40	101/66	1	8	1	0	0	1	0	1	1	1	0	1	0				0	1	0	1	0	0	0	1	6	13.2512	0	0/0/0000				0	0
